# Supplementary material for: Viral potential to modulate microbial methane metabolism varies by habitat
Source: Nat Commun. 2024 Feb 29;15:1857. doi: 10.1038/s41467-024-46109-x (PMC10904782; doi:10.1038/s41467-024-46109-x)
Supplement: Supplementary file 5 — Supplementary Data 1 to 16 [file 41467_2024_46109_MOESM5_ESM.xlsx]

## Sheet: Data 1
Supplementary Data 1. Summary of the published datasets for recovering virus-encoded AMGs that could be involved in the pathway of methane metabolism. These datasets are from 15 environments (Column B). Data type adapted for analyses in this study: the public data we obtained to initiate the analyses, e.g., "Viral contigs" means that we directly downloaded the viral contigs reported in the public…
Sample name	Environment	SRA # (or deposition path)	Data type adapted for analyses in this study	Latitude and longitude	Number of metagenome	Reference
05_GOV2____6982.1.58137.GGACC_Malaspina_SINGLETONS	Marine water	JGI Project ID: 1020022	Viral contigs	28.406 S 179.141 E	1	Gregory et al., 2019
05_GOV2____6985.1.58159.TTCAG_Malaspina_SINGLETONS	Marine water	JGI Project ID: 1020024	Viral contigs	25.49 S 179.52 W	1	Gregory et al., 2019
05_GOV2____7028.1.59051.CCTTC_Malaspina_SINGLETONS	Marine water	JGI Project ID: 1020028	Viral contigs	9.22 N 163.53 W	1	Gregory et al., 2019
05_GOV2____7029.1.59050.AAGGG_Malaspina_SINGLETONS	Marine water	JGI Project ID: 1020026	Viral contigs	5.75 S 170.741 W	1	Gregory et al., 2019
05_GOV2____7030.1.59052.GGACC_Malaspina_SINGLETONS	Marine water	JGI Project ID: 1020030	Viral contigs	21.064 N 150.319 W	1	Gregory et al., 2019
05_GOV2____7034.1.59397.GTGTT_Malaspina_SINGLETONS	Marine water	JGI Project ID: 1020046	Viral contigs	29.97 N 23.69 W	1	Gregory et al., 2019
05_GOV2____7035.1.59396.CACAC_Malaspina_SINGLETONS	Marine water	JGI Project ID: 1020044	Viral contigs	19.99 N 52.637 W	1	Gregory et al., 2019
05_GOV2____7036.1.59404.TTCAG_Malaspina_SINGLETONS	Marine water	JGI Project ID: 1020032	Viral contigs	18.04 N 133.26 W	1	Gregory et al., 2019
05_GOV2____7037.1.59410.ACACG_Malaspina_SINGLETONS	Marine water	JGI Project ID: 1020042	Viral contigs	17.43 N 59.83 W	1	Gregory et al., 2019
05_GOV2____7058.1.60048.TGTGA_Malaspina_SINGLETONS	Marine water	JGI Project ID: 1020048	Viral contigs	32.0788 N 17.2662 W	1	Gregory et al., 2019
05_GOV2____7151.1.61919.ACAAA_Malaspina_SINGLETONS	Marine water	JGI Project ID: 1020036	Viral contigs	14.53 N 118.77 W	1	Gregory et al., 2019
05_GOV2____7152.1.61920.GTGGC_Malaspina_SINGLETONS	Marine water	JGI Project ID: 1020040	Viral contigs	10.093 N 99.246 W	1	Gregory et al., 2019
05_GOV2____7153.1.61927.TGTGA_Malaspina_SINGLETONS	Marine water	JGI Project ID: 1020034	Viral contigs	15.909 N 124.474 W	1	Gregory et al., 2019
05_GOV2____7154.1.61923.CACCT_Malaspina_SINGLETONS	Marine water	JGI Project ID: 1020038	Viral contigs	12 N -108.06 E	1	Gregory et al., 2019
05_GOV2____Station100_DCM	Marine water	ERR599359	Viral contigs	12.9723 S 96.0122 W	1	Gregory et al., 2019
05_GOV2____Station100_MES	Marine water	ERR599375	Viral contigs	12.9794 S 96.0232 W	1	Gregory et al., 2019
05_GOV2____Station100_SUR	Marine water	ERR599342; SMARTER-kit-library-prep-test (not included in read #): ERR2750826, ERR2750827	Viral contigs	13.0023 S 95.9759 W	1	Gregory et al., 2019
05_GOV2____Station102_DCM	Marine water	ERR599349	Viral contigs	5.2669 S 85.2732 W	1	Gregory et al., 2019
05_GOV2____Station102_MES	Marine water	ERR599346	Viral contigs	5.261 S 85.1678 W	1	Gregory et al., 2019
05_GOV2____Station102_SUR	Marine water	ERR599353; SMARTER-kit-library-prep-test (not included in read #): ERR2750828, ERR2750829	Viral contigs	5.2529 S 85.1545 W	1	Gregory et al., 2019
05_GOV2____Station109_DCM	Marine water	ERR594387, ERR594381, ERR594383, ERR594380, ERR594357	Viral contigs	2.0299 N 84.5546 W	1	Gregory et al., 2019
05_GOV2____Station109_SUR	Marine water	ERR594412	Viral contigs	1.9928 N 84.5766 W	1	Gregory et al., 2019
05_GOV2____Station11_SUR	Marine water	ERR599383	Viral contigs	41.6686 N 2.7996 E	1	Gregory et al., 2019
05_GOV2____Station111_DCM	Marine water	ERR599369	Viral contigs	16.9587 S 100.6751 W	1	Gregory et al., 2019
05_GOV2____Station111_MES	Marine water	ERR599368; Resequencing: ERR2752161; TOPC-library-prep-test (not included in read #): ERR2752160	Viral contigs	16.9486 S 100.6715 W	1	Gregory et al., 2019
05_GOV2____Station111_SUR	Marine water	ERR599357	Viral contigs	16.9601 S 100.6335 W	1	Gregory et al., 2019
05_GOV2____Station122_DCM	Marine water	ERR599377	Viral contigs	9.0063 S 139.1394 W	1	Gregory et al., 2019
05_GOV2____Station122_MES	Marine water	ERR599341; Resequencing: ERR2752151	Viral contigs	8.9729 S -139.2393 W	1	Gregory et al., 2019
05_GOV2____Station122_SUR	Marine water	ERR599380	Viral contigs	8.9971 S 139.1963 W	1	Gregory et al., 2019
05_GOV2____Station123_MXL	Marine water	ERR599348, ERR599343	Viral contigs	8.9109 S 140.2845 W	1	Gregory et al., 2019
05_GOV2____Station123_SUR	Marine water	ERR599381, ERR599378	Viral contigs	8.9068 S 140.283 W	1	Gregory et al., 2019
05_GOV2____Station124_MXL	Marine water	ERR599367	Viral contigs	9.0714 S 140.5973 W	1	Gregory et al., 2019
05_GOV2____Station124_SUR	Marine water	ERR599354	Viral contigs	9.1504 S 140.5216 W	1	Gregory et al., 2019
05_GOV2____Station125_MXL	Marine water	ERR599338	Viral contigs	8.8999 S 142.5461 W	1	Gregory et al., 2019
05_GOV2____Station125_SUR	Marine water	ERR599337	Viral contigs	8.9111 S 142.5571 W	1	Gregory et al., 2019
05_GOV2____Station137_DCM	Marine water	ERR599340	Viral contigs	14.2075 N 116.6468 W	1	Gregory et al., 2019
05_GOV2____Station137_MES	Marine water	ERR599366; Resequencing: ERR2752163; TOPC-library-prep-test (not included in read #): ERR2752162	Viral contigs	14.2025 N 116.6433 W	1	Gregory et al., 2019
05_GOV2____Station137_SUR	Marine water	ERR599363	Viral contigs	14.2035 N 116.6261 W	1	Gregory et al., 2019
05_GOV2____Station138_DCM	Marine water	ERR599345	Viral contigs	6.3378 N 102.9538 W	1	Gregory et al., 2019
05_GOV2____Station138_MES	Marine water	ERR599365; Resequencing: ERR2752164	Viral contigs	6.3559 N 103.0598 W	1	Gregory et al., 2019
05_GOV2____Station138_SUR	Marine water	ERR599355	Viral contigs	6.3332 N 102.9432 W	1	Gregory et al., 2019
05_GOV2____Station155_DCM	Marine water	ERR2762100, ERR2762101	Viral contigs	54.5451 N 16.7943 W	1	Gregory et al., 2019
05_GOV2____Station155_MES	Marine water	ERR2762102, ERR2762103	Viral contigs	54.5742 N 16.8345 W	1	Gregory et al., 2019
05_GOV2____Station155_SUR	Marine water	ERR2762104, ERR2762105	Viral contigs	54.5305 N 16.9377 W	1	Gregory et al., 2019
05_GOV2____Station158_DCM	Marine water	ERR2762106, ERR2762107	Viral contigs	67.161 N 0.3964 E	1	Gregory et al., 2019
05_GOV2____Station158_MES	Marine water	ERR2762108, ERR2762109	Viral contigs	67.1675 N 0.2177 E	1	Gregory et al., 2019
05_GOV2____Station158_SUR	Marine water	ERR2762110, ERR2762111	Viral contigs	67.141 N 0.2355 E	1	Gregory et al., 2019
05_GOV2____Station163_MES	Marine water	ERR2762112, ERR2762113	Viral contigs	76.1246 N 1.3648 E	1	Gregory et al., 2019
05_GOV2____Station163_SUR	Marine water	ERR2762114, ERR2762115	Viral contigs	76.1825 N 1.3918 E	1	Gregory et al., 2019
05_GOV2____Station168_DCM	Marine water	ERR2762116, ERR2762117	Viral contigs	72.5432 N 44.102 E	1	Gregory et al., 2019
05_GOV2____Station168_IZZ	Marine water	ERR2762118, ERR2762119	Viral contigs	72.5199 N 44.0552 E	1	Gregory et al., 2019
05_GOV2____Station168_SUR	Marine water	ERR2762120, ERR2762121	Viral contigs	72.5128 N 44.0775 E	1	Gregory et al., 2019
05_GOV2____Station173_DCM	Marine water	ERR2762122, ERR2762123	Viral contigs	78.9354 N 79.0604 E	1	Gregory et al., 2019
05_GOV2____Station173_SUR	Marine water	ERR2762124, ERR2762125	Viral contigs	78.9564 N 79.4201 E	1	Gregory et al., 2019
05_GOV2____Station175_IZZ	Marine water	ERR2762126, ERR2762127	Viral contigs	79.3349 N 66.2954 E	1	Gregory et al., 2019
05_GOV2____Station175_SUR	Marine water	ERR2762128, ERR2762129	Viral contigs	79.2233 N 66.3435 E	1	Gregory et al., 2019
05_GOV2____Station175_ZZZ	Marine water	ERR2762130, ERR2762131	Viral contigs	79.2026 N 66.4827 E	1	Gregory et al., 2019
05_GOV2____Station178_SUR	Marine water	ERR2762132, ERR2762133	Viral contigs	77.1604 N 73.2057 E	1	Gregory et al., 2019
05_GOV2____Station18_DCM	Marine water	ERR594352	Viral contigs	35.7528 N 14.2765 E	1	Gregory et al., 2019
05_GOV2____Station18_SUR	Marine water	ERR594358	Viral contigs	35.759 N 14.2574 E	1	Gregory et al., 2019
05_GOV2____Station180_SUR	Marine water	ERR2762134, ERR2762135	Viral contigs	74.8023 N 76.1478 E	1	Gregory et al., 2019
05_GOV2____Station180_ZZZ	Marine water	ERR2762136, ERR2762137	Viral contigs	74.8283 N 76.2096 E	1	Gregory et al., 2019
05_GOV2____Station188_DCM	Marine water	ERR2762138, ERR2762139	Viral contigs	78.3555 N 91.6084 E	1	Gregory et al., 2019
05_GOV2____Station188_SUR	Marine water	ERR2762140, ERR2762141	Viral contigs	78.2518 N 91.8557 E	1	Gregory et al., 2019
05_GOV2____Station189_DCM	Marine water	ERR2762142, ERR2762143	Viral contigs	77.9668 N 116.6556 E	1	Gregory et al., 2019
05_GOV2____Station189_MES	Marine water	ERR2762144, ERR2762145	Viral contigs	78.0391 N 116.4105 E	1	Gregory et al., 2019
05_GOV2____Station189_SUR	Marine water	ERR2762146, ERR2762147	Viral contigs	77.9028 N 117.1545 E	1	Gregory et al., 2019
05_GOV2____Station191_SUR	Marine water	ERR2762148, ERR2762149	Viral contigs	71.5955 N 160.9383 E	1	Gregory et al., 2019
05_GOV2____Station193_SUR	Marine water	ERR2762150, ERR2762151, ERR2762152	Viral contigs	71.0704 N 174.9916 E	1	Gregory et al., 2019
05_GOV2____Station194_DCM	Marine water	ERR2762153, ERR2762154	Viral contigs	73.3275 N 168.8142 W	1	Gregory et al., 2019
05_GOV2____Station194_SUR	Marine water	ERR2762155, ERR2762156	Viral contigs	73.3833 N 168.1333 W	1	Gregory et al., 2019
05_GOV2____Station196_SUR	Marine water	ERR2762157, ERR2762158	Viral contigs	71.8895 N 154.9101 W	1	Gregory et al., 2019
05_GOV2____Station201_DCM	Marine water	ERR2762159, ERR2762160, ERR2762161	Viral contigs	74.3386 N 85.6208 W	1	Gregory et al., 2019
05_GOV2____Station201_MES	Marine water	ERR2762162, ERR2762163	Viral contigs	74.305 N 85.6552 W	1	Gregory et al., 2019
05_GOV2____Station201_SUR	Marine water	ERR2762164, ERR2762165, ERR2762166	Viral contigs	74.2987 N 85.7806 W	1	Gregory et al., 2019
05_GOV2____Station205_MES	Marine water	ERR2762167, ERR2762168	Viral contigs	72.4456 N 71.8814 W	1	Gregory et al., 2019
05_GOV2____Station205_SUR	Marine water	ERR2762169, ERR2762170	Viral contigs	72.4693 N 71.892 W	1	Gregory et al., 2019
05_GOV2____Station206_MES	Marine water	ERR2762171, ERR2762172	Viral contigs	70.9433 N 53.5127 W	1	Gregory et al., 2019
05_GOV2____Station206_SUR	Marine water	ERR2762173, ERR2762174, ERR2762175	Viral contigs	70.9574 N 53.5989 W	1	Gregory et al., 2019
05_GOV2____Station208_SUR	Marine water	ERR2762176, ERR2762177	Viral contigs	69.1136 N 51.5086 W	1	Gregory et al., 2019
05_GOV2____Station209_MES	Marine water	ERR2762178, ERR2762179	Viral contigs	64.7 N 52.996 W	1	Gregory et al., 2019
05_GOV2____Station209_SUR	Marine water	ERR2762180, ERR2762181, ERR2762182	Viral contigs	64.7127 N 53.0106 W	1	Gregory et al., 2019
05_GOV2____Station210_MES	Marine water	ERR2762183, ERR2762184, ERR2762185	Viral contigs	61.5754 N 55.9846 W	1	Gregory et al., 2019
05_GOV2____Station210_SUR	Marine water	ERR2762186, ERR2762187, ERR2762188	Viral contigs	61.5427 N 55.9869 W	1	Gregory et al., 2019
05_GOV2____Station22_SUR	Marine water	ERR594406,ERR594378	Viral contigs	39.8386 N 17.4155 E	1	Gregory et al., 2019
05_GOV2____Station23_DCM	Marine water	ERR594408	Viral contigs	42.1735 N 17.7252 E	1	Gregory et al., 2019
05_GOV2____Station25_DCM	Marine water	ERR594375	Viral contigs	39.3991 N 19.3997 E	1	Gregory et al., 2019
05_GOV2____Station25_SUR	Marine water	ERR594396	Viral contigs	39.3888 N 19.3905 E	1	Gregory et al., 2019
05_GOV2____Station30_DCM	Marine water	ERR594405	Viral contigs	33.9235 N 32.8118 E	1	Gregory et al., 2019
05_GOV2____Station31_SUR	Marine water	ERR594401, ERR594410	Viral contigs	27.16 N 34.835 E	1	Gregory et al., 2019
05_GOV2____Station32_DCM	Marine water	ERR594360	Viral contigs	23.4183 N 37.245 E	1	Gregory et al., 2019
05_GOV2____Station32_SUR	Marine water	ERR594393	Viral contigs	23.36 N 37.2183 E	1	Gregory et al., 2019
05_GOV2____Station33_SUR	Marine water	ERR599350	Viral contigs	21.9467 N 38.2517 E	1	Gregory et al., 2019
05_GOV2____Station34_DCM	Marine water	ERR594390	Viral contigs	18.4417 N 39.8567 E	1	Gregory et al., 2019
05_GOV2____Station34_SUR	Marine water	ERR594370, ERR594368	Viral contigs	18.3967 N 39.875 E	1	Gregory et al., 2019
05_GOV2____Station36_DCM	Marine water	ERR594402	Viral contigs	20.8222 N 63.5133 E	1	Gregory et al., 2019
05_GOV2____Station36_SUR	Marine water	ERR594369	Viral contigs	20.8183 N 63.5047 E	1	Gregory et al., 2019
05_GOV2____Station37_MES	Marine water	ERR599372; Resequencing: ERR2752152	Viral contigs	20.8457 N 63.5851 E	1	Gregory et al., 2019
05_GOV2____Station38_DCM	Marine water	ERR594386, ERR594399	Viral contigs	19.0284 N 64.5126 E	1	Gregory et al., 2019
05_GOV2____Station38_MES	Marine water	ERR599379	Viral contigs	19.0351 N 64.5638 E	1	Gregory et al., 2019
05_GOV2____Station38_SUR	Marine water	ERR594400, ERR594374	Viral contigs	19.0393 N 64.4913 E	1	Gregory et al., 2019
05_GOV2____Station39_DCM	Marine water	ERR594363, ERR594397	Viral contigs	18.5839 N 66.4727 E	1	Gregory et al., 2019
05_GOV2____Station39_MES	Marine water	ERR599360; Resequencing: ERR2752153	Viral contigs	18.7341 N 66.3896 E	1	Gregory et al., 2019
05_GOV2____Station39_SUR	Marine water	ERR594356, ERR594365	Viral contigs	18.5918 N 66.622 E	1	Gregory et al., 2019
05_GOV2____Station41_DCM	Marine water	ERR594371, ERR594372, ERR594373, ERR594366, ERR594367	Viral contigs	14.5536 N 70.0128 E	1	Gregory et al., 2019
05_GOV2____Station41_SUR	Marine water	ERR594384	Viral contigs	14.6059 N 69.9776 E	1	Gregory et al., 2019
05_GOV2____Station42_DCM	Marine water	ERR594413	Viral contigs	5.9998 N 73.9067 E	1	Gregory et al., 2019
05_GOV2____Station42_SUR	Marine water	ERR594398, ERR594403	Viral contigs	6.0001 N 73.8955 E	1	Gregory et al., 2019
05_GOV2____Station45_SUR	Marine water	ERR599356	Viral contigs	0.0033 N 71.6428 E	1	Gregory et al., 2019
05_GOV2____Station46_SUR	Marine water	ERR594376	Viral contigs	0.6625 S 73.161 E	1	Gregory et al., 2019
05_GOV2____Station48_SUR	Marine water	ERR599344	Viral contigs	9.3921 S 66.4228 E	1	Gregory et al., 2019
05_GOV2____Station52_DCM	Marine water	ERR594394	Viral contigs	16.9534 S 53.9601 E	1	Gregory et al., 2019
05_GOV2____Station52_SUR	Marine water	ERR599358	Viral contigs	16.957 S 53.9801 E	1	Gregory et al., 2019
05_GOV2____Station56_MES	Marine water	ERR599371; Resequencing: ERR2752154	Viral contigs	15.3379 S 43.2948 E	1	Gregory et al., 2019
05_GOV2____Station56_SUR	Marine water	ERR599376	Viral contigs	15.3424 S 43.2965 E	1	Gregory et al., 2019
05_GOV2____Station58_DCM	Marine water	ERR599362	Viral contigs	17.2855 S 42.2866 E	1	Gregory et al., 2019
05_GOV2____Station62_SUR	Marine water	ERR599339	Viral contigs	22.3368 S 40.3412 E	1	Gregory et al., 2019
05_GOV2____Station64_DCM	Marine water	ERR594385	Viral contigs	29.5333 S 37.9117 E	1	Gregory et al., 2019
05_GOV2____Station64_MES	Marine water	ERR599351; Resequencing: ERR2752155	Viral contigs	29.5046 S 37.9599 E	1	Gregory et al., 2019
05_GOV2____Station64_SUR	Marine water	ERR594392	Viral contigs	29.5019 S 37.9889 E	1	Gregory et al., 2019
05_GOV2____Station65_DCM	Marine water	ERR594414, ERR594382	Viral contigs	35.2421 S 26.3048 E	1	Gregory et al., 2019
05_GOV2____Station65_SUR	Marine water	ERR594361, ERR594359	Viral contigs	35.1728 S 26.2868 E	1	Gregory et al., 2019
05_GOV2____Station66_DCM	Marine water	ERR594389	Viral contigs	34.8901 S 18.0459 E	1	Gregory et al., 2019
05_GOV2____Station66_SUR	Marine water	ERR594362	Viral contigs	34.9449 S 17.9189 E	1	Gregory et al., 2019
05_GOV2____Station67_SUR	Marine water	ERR594395, ERR594404	Viral contigs	32.2401 S 17.7103 E	1	Gregory et al., 2019
05_GOV2____Station68_DCM	Marine water	ERR594415	Viral contigs	31.027 S 4.6802 E	1	Gregory et al., 2019
05_GOV2____Station68_MES	Marine water	ERR599382; Resequencing: ERR2752147; TOPC-library-prep-test (not included in read #): ERR2752146	Viral contigs	31.0198 S 4.6685 E	1	Gregory et al., 2019
05_GOV2____Station68_SUR	Marine water	ERR594391	Viral contigs	31.0266 S 4.665 E	1	Gregory et al., 2019
05_GOV2____Station70_MES	Marine water	ERR594407; Resequencing: ERR2752145	Viral contigs	20.4075 S 3.1641 W	1	Gregory et al., 2019
05_GOV2____Station70_SUR	Marine water	ERR594353	Viral contigs	20.4091 S 3.1759 W	1	Gregory et al., 2019
05_GOV2____Station72_DCM	Marine water	ERR594379	Viral contigs	8.7296 S 17.9604 W	1	Gregory et al., 2019
05_GOV2____Station72_MES	Marine water	ERR594388	Viral contigs	8.7986 S 17.9034 W	1	Gregory et al., 2019
05_GOV2____Station72_SUR	Marine water	ERR594364	Viral contigs	8.7789 S 17.9099 W	1	Gregory et al., 2019
05_GOV2____Station76_DCM	Marine water	ERR594355	Viral contigs	21.0292 S 35.3498 W	1	Gregory et al., 2019
05_GOV2____Station76_MES	Marine water	ERR599370, ERR599347; Resequencing: ERR2752148	Viral contigs	20.9315 S 35.1794 W	1	Gregory et al., 2019
05_GOV2____Station76_SUR	Marine water	ERR594354	Viral contigs	20.9354 S 35.1803 W	1	Gregory et al., 2019
05_GOV2____Station78_DCM	Marine water	ERR599374	Viral contigs	30.1484 S 43.2705 W	1	Gregory et al., 2019
05_GOV2____Station78_MES	Marine water	ERR599361; Resequencing: ERR2752150; TOPC-library-prep-test (not included in read #): ERR2752149	Viral contigs	30.1471 S 43.2915 W	1	Gregory et al., 2019
05_GOV2____Station78_SUR	Marine water	ERR594411	Viral contigs	30.1367 S 43.2899 W	1	Gregory et al., 2019
05_GOV2____Station82_DCM	Marine water	ERR594409; Resequencing: ERR2752143	Viral contigs	47.2007 S 57.9446 W	1	Gregory et al., 2019
05_GOV2____Station82_SUR	Marine water	ERR599384; Resequencing: ERR2752156	Viral contigs	47.1863 S 58.2902 W	1	Gregory et al., 2019
05_GOV2____Station84_SUR	Marine water	ERR599352; Resequencing: ERR2752157	Viral contigs	60.2287 S 60.6476 W	1	Gregory et al., 2019
05_GOV2____Station85_DCM	Marine water	ERR594377; Resequencing: ERR2752144	Viral contigs	62.2231 S 49.2139 W	1	Gregory et al., 2019
05_GOV2____Station85_MES	Marine water	ERR599373; Resequencing: ERR2752159	Viral contigs	61.9689 S 49.5017 W	1	Gregory et al., 2019
05_GOV2____Station85_SUR	Marine water	ERR599364; Resequencing: ERR2752158	Viral contigs	62.0385 S 49.529 W	1	Gregory et al., 2019
09_FreshLakeWater_01__3_lakes____CrystalBog_CBE02Jul07	Lake water	SRR5260761	Metagenomes	46.0072 N 89.6063 W	1	Chen et al., 2020
09_FreshLakeWater_01__3_lakes____CrystalBog_CBE10Jul07	Lake water	SRR5260837	Metagenomes	46.0072 N 89.6063 W	1	Chen et al., 2020
09_FreshLakeWater_01__3_lakes____CrystalBog_CBE12Jun07	Lake water	SRR5260659	Metagenomes	46.0072 N 89.6063 W	1	Chen et al., 2020
09_FreshLakeWater_01__3_lakes____CrystalBog_CBE16Jul07	Lake water	SRR5260746	Metagenomes	46.0072 N 89.6063 W	1	Chen et al., 2020
09_FreshLakeWater_01__3_lakes____CrystalBog_CBE18Jul07	Lake water	SRR5260755	Metagenomes	46.0072 N 89.6063 W	1	Chen et al., 2020
09_FreshLakeWater_01__3_lakes____CrystalBog_CBE19Jun07	Lake water	SRR5260896	Metagenomes	46.0072 N 89.6063 W	1	Chen et al., 2020
09_FreshLakeWater_01__3_lakes____CrystalBog_CBE21Jun07	Lake water	SRR5260657	Metagenomes	46.0072 N 89.6063 W	1	Chen et al., 2020
09_FreshLakeWater_01__3_lakes____CrystalBog_CBE27Jun07	Lake water	SRR5260694	Metagenomes	46.0072 N 89.6063 W	1	Chen et al., 2020
09_FreshLakeWater_01__3_lakes____CrystalBog_CBH18Jul07	Lake water	SRR5261041	Metagenomes	46.0072 N 89.6063 W	1	Chen et al., 2020
09_FreshLakeWater_01__3_lakes____CrystalBog_CBH27Jun07	Lake water	SRR5260929	Metagenomes	46.0072 N 89.6063 W	1	Chen et al., 2020
09_FreshLakeWater_01__3_lakes____LakeMendota_LakMenE01Jun11ns	Lake water	SRR3987075	Metagenomes	43.098333 N 89.405278 W	1	Chen et al., 2020
09_FreshLakeWater_01__3_lakes____LakeMendota_LakMenE07Oct09ns	Lake water	SRR3986256	Metagenomes	43.098333 N 89.405278 W	1	Chen et al., 2020
09_FreshLakeWater_01__3_lakes____LakeMendota_LakMenE09Jun09ns	Lake water	SRR3985672	Metagenomes	43.098333 N 89.405278 W	1	Chen et al., 2020
09_FreshLakeWater_01__3_lakes____LakeMendota_LakMenE18May10ns	Lake water	SRR3986665	Metagenomes	43.098333 N 89.405278 W	1	Chen et al., 2020
09_FreshLakeWater_01__3_lakes____LakeMendota_LakMenE18May11ns	Lake water	SRR3987089	Metagenomes	43.098333 N 89.405278 W	1	Chen et al., 2020
09_FreshLakeWater_01__3_lakes____LakeMendota_LakMenE22Apr09ns	Lake water	SRR3985623	Metagenomes	43.098333 N 89.405278 W	1	Chen et al., 2020
09_FreshLakeWater_01__3_lakes____LakeMendota_LakMenE27Jul10ns	Lake water	SRR3986824	Metagenomes	43.098333 N 89.405278 W	1	Chen et al., 2020
09_FreshLakeWater_01__3_lakes____LakeMendota_LakMenE29Apr09ns	Lake water	SRR3985627	Metagenomes	43.098333 N 89.405278 W	1	Chen et al., 2020
09_FreshLakeWater_01__3_lakes____LakeMendota_LakMenEpi01Nov11	Lake water	SRR3987415	Metagenomes	43.098333 N 89.405278 W	1	Chen et al., 2020
09_FreshLakeWater_01__3_lakes____LakeMendota_LakMenEpi02Apr12	Lake water	SRR3987495	Metagenomes	43.098333 N 89.405278 W	1	Chen et al., 2020
09_FreshLakeWater_01__3_lakes____LakeMendota_LakMenEpi02Jun10	Lake water	SRR3986682	Metagenomes	43.098333 N 89.405278 W	1	Chen et al., 2020
09_FreshLakeWater_01__3_lakes____LakeMendota_LakMenEpi02Jun12	Lake water	SRR3987651	Metagenomes	43.098333 N 89.405278 W	1	Chen et al., 2020
09_FreshLakeWater_01__3_lakes____LakeMendota_LakMenEpi03Aug12	Lake water	SRR3987955	Metagenomes	43.098333 N 89.405278 W	1	Chen et al., 2020
09_FreshLakeWater_01__3_lakes____LakeMendota_LakMenEpi03May11	Lake water	SRR3987091	Metagenomes	43.098333 N 89.405278 W	1	Chen et al., 2020
09_FreshLakeWater_01__3_lakes____LakeMendota_LakMenEpi03Oct11	Lake water	SRR3987380	Metagenomes	43.098333 N 89.405278 W	1	Chen et al., 2020
09_FreshLakeWater_01__3_lakes____LakeMendota_LakMenEpi04Sep11	Lake water	SRR3987378	Metagenomes	43.098333 N 89.405278 W	1	Chen et al., 2020
09_FreshLakeWater_01__3_lakes____LakeMendota_LakMenEpi05Aug08	Lake water	SRR6197918	Metagenomes	43.099444 N 89.404444 W	1	Chen et al., 2020
09_FreshLakeWater_01__3_lakes____LakeMendota_LakMenEpi05Aug10	Lake water	SRR3986878	Metagenomes	43.098333 N 89.405278 W	1	Chen et al., 2020
09_FreshLakeWater_01__3_lakes____LakeMendota_LakMenEpi05May10	Lake water	SRR6197932	Metagenomes	43.098333 N 89.405278 W	1	Chen et al., 2020
09_FreshLakeWater_01__3_lakes____LakeMendota_LakMenEpi05May12	Lake water	SRR3987482	Metagenomes	43.098333 N 89.405278 W	1	Chen et al., 2020
09_FreshLakeWater_01__3_lakes____LakeMendota_LakMenEpi05Nov12	Lake water	SRR3988146	Metagenomes	43.098333 N 89.405278 W	1	Chen et al., 2020
09_FreshLakeWater_01__3_lakes____LakeMendota_LakMenEpi06Jul10	Lake water	SRR3986823	Metagenomes	43.098333 N 89.405278 W	1	Chen et al., 2020
09_FreshLakeWater_01__3_lakes____LakeMendota_LakMenEpi06Jul12	Lake water	SRR3987657	Metagenomes	43.098333 N 89.405278 W	1	Chen et al., 2020
09_FreshLakeWater_01__3_lakes____LakeMendota_LakMenEpi07Jul09	Lake water	SRR3985671	Metagenomes	43.098333 N 89.405278 W	1	Chen et al., 2020
09_FreshLakeWater_01__3_lakes____LakeMendota_LakMenEpi07Sep12	Lake water	SRR3987951	Metagenomes	43.098333 N 89.405278 W	1	Chen et al., 2020
09_FreshLakeWater_01__3_lakes____LakeMendota_LakMenEpi08Jun12	Lake water	SRR3987660	Metagenomes	43.098333 N 89.405278 W	1	Chen et al., 2020
09_FreshLakeWater_01__3_lakes____LakeMendota_LakMenEpi08Oct08	Lake water	SRR6198591	Metagenomes	43.098333 N 89.405278 W	1	Chen et al., 2020
09_FreshLakeWater_01__3_lakes____LakeMendota_LakMenEpi08Oct12	Lake water	SRR3988151	Metagenomes	43.098333 N 89.405278 W	1	Chen et al., 2020
09_FreshLakeWater_01__3_lakes____LakeMendota_LakMenEpi09Aug11	Lake water	SRR3987379	Metagenomes	43.098333 N 89.405278 W	1	Chen et al., 2020
09_FreshLakeWater_01__3_lakes____LakeMendota_LakMenEpi09Jul08	Lake water	SRR6198990	Metagenomes	43.098333 N 89.405278 W	1	Chen et al., 2020
09_FreshLakeWater_01__3_lakes____LakeMendota_LakMenEpi09Nov12	Lake water	SRR3988228	Metagenomes	43.098333 N 89.405278 W	1	Chen et al., 2020
09_FreshLakeWater_01__3_lakes____LakeMendota_LakMenEpi10Aug09	Lake water	SRR3985709	Metagenomes	43.098333 N 89.405278 W	1	Chen et al., 2020
09_FreshLakeWater_01__3_lakes____LakeMendota_LakMenEpi12Jul11	Lake water	SRR3987377	Metagenomes	43.098333 N 89.405278 W	1	Chen et al., 2020
09_FreshLakeWater_01__3_lakes____LakeMendota_LakMenEpi12Oct12	Lake water	SRR3988157	Metagenomes	43.098333 N 89.405278 W	1	Chen et al., 2020
09_FreshLakeWater_01__3_lakes____LakeMendota_LakMenEpi12Sep08	Lake water	SRR6200756	Metagenomes	43.099444 N 89.404444 W	1	Chen et al., 2020
09_FreshLakeWater_01__3_lakes____LakeMendota_LakMenEpi13Aug08	Lake water	SRR6200749	Metagenomes	43.098333 N 89.405278 W	1	Chen et al., 2020
09_FreshLakeWater_01__3_lakes____LakeMendota_LakMenEpi13Jul12	Lake water	SRR3987946	Metagenomes	43.098333 N 89.405278 W	1	Chen et al., 2020
09_FreshLakeWater_01__3_lakes____LakeMendota_LakMenEpi13Jun10	Lake water	SRR6200755	Metagenomes	43.099444 N 89.404444 W	1	Chen et al., 2020
09_FreshLakeWater_01__3_lakes____LakeMendota_LakMenEpi13Jun11	Lake water	SRR3987142	Metagenomes	43.098333 N 89.405278 W	1	Chen et al., 2020
09_FreshLakeWater_01__3_lakes____LakeMendota_LakMenEpi13Oct10	Lake water	SRR3987090	Metagenomes	43.098333 N 89.405278 W	1	Chen et al., 2020
09_FreshLakeWater_01__3_lakes____LakeMendota_LakMenEpi13Sep08	Lake water	SRR6200750	Metagenomes	43.098333 N 89.405278 W	1	Chen et al., 2020
09_FreshLakeWater_01__3_lakes____LakeMendota_LakMenEpi13Sep09	Lake water	SRR3986247	Metagenomes	43.098333 N 89.405278 W	1	Chen et al., 2020
09_FreshLakeWater_01__3_lakes____LakeMendota_LakMenEpi13Sep12	Lake water	SRR3988155	Metagenomes	43.098333 N 89.405278 W	1	Chen et al., 2020
09_FreshLakeWater_01__3_lakes____LakeMendota_LakMenEpi14Nov09	Lake water	SRR3986254	Metagenomes	43.098333 N 89.405278 W	1	Chen et al., 2020
09_FreshLakeWater_01__3_lakes____LakeMendota_LakMenEpi14Sep09	Lake water	SRR3986255	Metagenomes	43.098333 N 89.405278 W	1	Chen et al., 2020
09_FreshLakeWater_01__3_lakes____LakeMendota_LakMenEpi14Sep10	Lake water	SRR3986884	Metagenomes	43.098333 N 89.405278 W	1	Chen et al., 2020
09_FreshLakeWater_01__3_lakes____LakeMendota_LakMenEpi15Jul10	Lake water	SRR3986825	Metagenomes	43.098333 N 89.405278 W	1	Chen et al., 2020
09_FreshLakeWater_01__3_lakes____LakeMendota_LakMenEpi15Jun10	Lake water	SRR3986826	Metagenomes	43.098333 N 89.405278 W	1	Chen et al., 2020
09_FreshLakeWater_01__3_lakes____LakeMendota_LakMenEpi15Jun12	Lake water	SRR3987647	Metagenomes	43.098333 N 89.405278 W	1	Chen et al., 2020
09_FreshLakeWater_01__3_lakes____LakeMendota_LakMenEpi15Mar12	Lake water	SRR3987493	Metagenomes	43.098333 N 89.405278 W	1	Chen et al., 2020
09_FreshLakeWater_01__3_lakes____LakeMendota_LakMenEpi16Jul10	Lake water	SRR6200754	Metagenomes	43.098333 N 89.405278 W	1	Chen et al., 2020
09_FreshLakeWater_01__3_lakes____LakeMendota_LakMenEpi16Nov12	Lake water	SRR3988229	Metagenomes	43.098333 N 89.405278 W	1	Chen et al., 2020
09_FreshLakeWater_01__3_lakes____LakeMendota_LakMenEpi17Aug10	Lake water	SRR3986883	Metagenomes	43.098333 N 89.405278 W	1	Chen et al., 2020
09_FreshLakeWater_01__3_lakes____LakeMendota_LakMenEpi17Aug12	Lake water	SRR3987953	Metagenomes	43.098333 N 89.405278 W	1	Chen et al., 2020
09_FreshLakeWater_01__3_lakes____LakeMendota_LakMenEpi17May12	Lake water	SRR3987489	Metagenomes	43.098333 N 89.405278 W	1	Chen et al., 2020
09_FreshLakeWater_01__3_lakes____LakeMendota_LakMenEpi17Oct08	Lake water	SRR6200752	Metagenomes	43.098333 N 89.405278 W	1	Chen et al., 2020
09_FreshLakeWater_01__3_lakes____LakeMendota_LakMenEpi18Jul08	Lake water	SRR6200753	Metagenomes	43.098333 N 89.405278 W	1	Chen et al., 2020
09_FreshLakeWater_01__3_lakes____LakeMendota_LakMenEpi18Jun09	Lake water	SRR3985708	Metagenomes	43.098333 N 89.405278 W	1	Chen et al., 2020
09_FreshLakeWater_01__3_lakes____LakeMendota_LakMenEpi19Jul08	Lake water	SRR6200751	Metagenomes	43.098333 N 89.405278 W	1	Chen et al., 2020
09_FreshLakeWater_01__3_lakes____LakeMendota_LakMenEpi19Nov10	Lake water	SRR3987074	Metagenomes	43.098333 N 89.405278 W	1	Chen et al., 2020
09_FreshLakeWater_01__3_lakes____LakeMendota_LakMenEpi20Apr10	Lake water	SRR3986259	Metagenomes	43.098333 N 89.405278 W	1	Chen et al., 2020
09_FreshLakeWater_01__3_lakes____LakeMendota_LakMenEpi20Aug08	Lake water	SRR6200757	Metagenomes	43.099444 N 89.404444 W	1	Chen et al., 2020
09_FreshLakeWater_01__3_lakes____LakeMendota_LakMenEpi20Jul12	Lake water	SRR3987933	Metagenomes	43.098333 N 89.405278 W	1	Chen et al., 2020
09_FreshLakeWater_01__3_lakes____LakeMendota_LakMenEpi20May10	Lake water	SRR3960573	Metagenomes	43.098333 N 89.405278 W	1	Chen et al., 2020
09_FreshLakeWater_01__3_lakes____LakeMendota_LakMenEpi21Jul08	Lake water	SRR6200758	Metagenomes	43.098333 N 89.405278 W	1	Chen et al., 2020
09_FreshLakeWater_01__3_lakes____LakeMendota_LakMenEpi21Sep11	Lake water	SRR3987374	Metagenomes	43.098333 N 89.405278 W	1	Chen et al., 2020
09_FreshLakeWater_01__3_lakes____LakeMendota_LakMenEpi21Sep12	Lake water	SRR3988163	Metagenomes	43.098333 N 89.405278 W	1	Chen et al., 2020
09_FreshLakeWater_01__3_lakes____LakeMendota_LakMenEpi22Aug11	Lake water	SRR3987376	Metagenomes	43.098333 N 89.405278 W	1	Chen et al., 2020
09_FreshLakeWater_01__3_lakes____LakeMendota_LakMenEpi22Jun12	Lake water	SRR3987666	Metagenomes	43.098333 N 89.405278 W	1	Chen et al., 2020
09_FreshLakeWater_01__3_lakes____LakeMendota_LakMenEpi22Oct12	Lake water	SRR3988160	Metagenomes	43.098333 N 89.405278 W	1	Chen et al., 2020
09_FreshLakeWater_01__3_lakes____LakeMendota_LakMenEpi23Jul08	Lake water	SRR6201036	Metagenomes	43.098333 N 89.405278 W	1	Chen et al., 2020
09_FreshLakeWater_01__3_lakes____LakeMendota_LakMenEpi24Aug12	Lake water	SRR3987960	Metagenomes	43.098333 N 89.405278 W	1	Chen et al., 2020
09_FreshLakeWater_01__3_lakes____LakeMendota_LakMenEpi25Jul11	Lake water	SRR3987375	Metagenomes	43.098333 N 89.405278 W	1	Chen et al., 2020
09_FreshLakeWater_01__3_lakes____LakeMendota_LakMenEpi25Sep08	Lake water	SRR6201049	Metagenomes	43.099444 N 89.404444 W	1	Chen et al., 2020
09_FreshLakeWater_01__3_lakes____LakeMendota_LakMenEpi26Aug09	Lake water	SRR3986257	Metagenomes	43.098333 N 89.405278 W	1	Chen et al., 2020
09_FreshLakeWater_01__3_lakes____LakeMendota_LakMenEpi26Jun09	Lake water	SRR3985706	Metagenomes	43.098333 N 89.405278 W	1	Chen et al., 2020
09_FreshLakeWater_01__3_lakes____LakeMendota_LakMenEpi26Oct09	Lake water	SRR3986258	Metagenomes	43.098333 N 89.405278 W	1	Chen et al., 2020
09_FreshLakeWater_01__3_lakes____LakeMendota_LakMenEpi26Oct12	Lake water	SRR3988145	Metagenomes	43.098333 N 89.405278 W	1	Chen et al., 2020
09_FreshLakeWater_01__3_lakes____LakeMendota_LakMenEpi26Sep10	Lake water	SRR3987076	Metagenomes	43.098333 N 89.405278 W	1	Chen et al., 2020
09_FreshLakeWater_01__3_lakes____LakeMendota_LakMenEpi27Aug08	Lake water	SRR6201034	Metagenomes	43.098333 N 89.405278 W	1	Chen et al., 2020
09_FreshLakeWater_01__3_lakes____LakeMendota_LakMenEpi27Jul12	Lake water	SRR3987940	Metagenomes	43.098333 N 89.405278 W	1	Chen et al., 2020
09_FreshLakeWater_01__3_lakes____LakeMendota_LakMenEpi27Sep09	Lake water	SRR3986253	Metagenomes	43.098333 N 89.405278 W	1	Chen et al., 2020
09_FreshLakeWater_01__3_lakes____LakeMendota_LakMenEpi27Sep12	Lake water	SRR3988161	Metagenomes	43.098333 N 89.405278 W	1	Chen et al., 2020
09_FreshLakeWater_01__3_lakes____LakeMendota_LakMenEpi28Jun11	Lake water	SRR3987373	Metagenomes	43.098333 N 89.405278 W	1	Chen et al., 2020
09_FreshLakeWater_01__3_lakes____LakeMendota_LakMenEpi29Jun12	Lake water	SRR3987663	Metagenomes	43.098333 N 89.405278 W	1	Chen et al., 2020
09_FreshLakeWater_01__3_lakes____LakeMendota_LakMenEpi29Oct10	Lake water	SRR3987092	Metagenomes	43.098333 N 89.405278 W	1	Chen et al., 2020
09_FreshLakeWater_01__3_lakes____LakeMendota_LakMenEpi30Aug10	Lake water	SRR3986882	Metagenomes	43.098333 N 89.405278 W	1	Chen et al., 2020
09_FreshLakeWater_01__3_lakes____LakeMendota_LakMenEpi30Jul09	Lake water	SRR3985707	Metagenomes	43.098333 N 89.405278 W	1	Chen et al., 2020
09_FreshLakeWater_01__3_lakes____LakeMendota_LakMenEpi30Nov11	Lake water	SRR3987433	Metagenomes	43.098333 N 89.405278 W	1	Chen et al., 2020
09_FreshLakeWater_01__3_lakes____LakeMendota_LakMenEpi31Aug10	Lake water	SRR6201035	Metagenomes	43.098333 N 89.405278 W	1	Chen et al., 2020
09_FreshLakeWater_01__3_lakes____LakeMendota_LakMenEpi31Aug12	Lake water	SRR3987947	Metagenomes	43.098333 N 89.405278 W	1	Chen et al., 2020
09_FreshLakeWater_01__3_lakes____LakeRotsee_ERR3687821	Lake water	ERR3687821	Metagenomes	47.072 N 8.319 E	1	Chen et al., 2020
09_FreshLakeWater_01__3_lakes____LakeRotsee_ERR3687822	Lake water	ERR3687822	Metagenomes	47.072 N 8.319 E	1	Chen et al., 2020
09_FreshLakeWater_01__3_lakes____LakeRotsee_ERR3687823	Lake water	ERR3687823	Metagenomes	47.072 N 8.319 E	1	Chen et al., 2020
09_FreshLakeWater_01__3_lakes____LakeRotsee_ERR3687824	Lake water	ERR3687824	Metagenomes	47.072 N 8.319 E	1	Chen et al., 2020
09_FreshLakeWater_01__3_lakes____LakeRotsee_ERR3687825	Lake water	ERR3687825	Metagenomes	47.072 N 8.319 E	1	Chen et al., 2020
09_FreshLakeWater_01__3_lakes____LakeRotsee_ERR3687826	Lake water	ERR3687826	Metagenomes	47.072 N 8.319 E	1	Chen et al., 2020
09_FreshLakeWater_01__3_lakes____LakeRotsee_ERR3687827	Lake water	ERR3687827	Metagenomes	47.072 N 8.319 E	1	Chen et al., 2020
09_FreshLakeWater_01__3_lakes____LakeRotsee_ERR3687828	Lake water	ERR3687828	Metagenomes	47.072 N 8.319 E	1	Chen et al., 2020
09_FreshLakeWater_01__3_lakes____LakeRotsee_ERR3687829	Lake water	ERR3687829	Metagenomes	47.072 N 8.319 E	1	Chen et al., 2020
09_FreshLakeWater_01__3_lakes____LakeRotsee_ERR3687830	Lake water	ERR3687830	Metagenomes	47.072 N 8.319 E	1	Chen et al., 2020
09_FreshLakeWater_02__2_lakes____output_ERR019477_Pavin_filtered	Lake water	ERR019477	Metagenomes	45.495833 N 2.888333 E	1	Roux et al., 2012
09_FreshLakeWater_02__2_lakes____output_ERR019478_Bourget_filtered	Lake water	ERR019478	Metagenomes	45.731944 N 5.868333 E	1	Roux et al., 2012
09_FreshLakeWater_03__LakeLoughNeagh____LakeWater_LoughNeagh	Lake water	SRR2147000	Metagenomes	54.618333 N 6.395278 W	1	Skvortsov et al., 2016
10_LakeSediment_01_AncientIceMeltWater____LakeSediment_Nykurvatn_NYK1	Lake sediment	ERR5433945	Metagenomes	65.63 N 15.14 W	1	Alsos et al., 2021
10_LakeSediment_01_AncientIceMeltWater____LakeSediment_Nykurvatn_NYK2	Lake sediment	ERR5433946	Metagenomes	65.63 N 15.14 W	1	Alsos et al., 2021
10_LakeSediment_01_AncientIceMeltWater____LakeSediment_Torfdalsvatn_TDV1	Lake sediment	ERR5433947	Metagenomes	66.06 N 20.38 W	1	Alsos et al., 2021
10_LakeSediment_01_AncientIceMeltWater____LakeSediment_Torfdalsvatn_TDV2	Lake sediment	ERR5433948	Metagenomes	66.06 N 20.38 W	1	Alsos et al., 2021
10_LakeSediment_02_LakeBaldeggSarnen____LakeSediment_Baldegg_DME25506-V_BM1	Lake sediment	SRR14488677	Metagenomes	47.19714795 N 8.26166454 E	1	Baumann et al., 2022
10_LakeSediment_02_LakeBaldeggSarnen____LakeSediment_Baldegg_NDME13157_BM2	Lake sediment	SRR14488676	Metagenomes	47.19714795 N 8.26166454 E	1	Baumann et al., 2022
10_LakeSediment_02_LakeBaldeggSarnen____LakeSediment_Baldegg_NDME13158_BM3	Lake sediment	SRR14488675	Metagenomes	47.21110366 N 8.24966867 E	1	Baumann et al., 2022
10_LakeSediment_02_LakeBaldeggSarnen____LakeSediment_Baldegg_NDME13159_BM4	Lake sediment	SRR14488674	Metagenomes	47.21110366 N 8.24966867 E	1	Baumann et al., 2022
10_LakeSediment_02_LakeBaldeggSarnen____LakeSediment_Baldegg_NDME13160_BM5	Lake sediment	SRR14488673	Metagenomes	47.19714795 N 8.26166454 E	1	Baumann et al., 2022
10_LakeSediment_02_LakeBaldeggSarnen____LakeSediment_Baldegg_NDME13161_BM8	Lake sediment	SRR14488670	Metagenomes	47.19714795 N 8.26166454 E	1	Baumann et al., 2022
10_LakeSediment_02_LakeBaldeggSarnen____LakeSediment_Baldegg_NDME13162_BM9	Lake sediment	SRR14488669	Metagenomes	47.21110366 N 8.24966867 E	1	Baumann et al., 2022
10_LakeSediment_02_LakeBaldeggSarnen____LakeSediment_Baldegg_NDME13163_BM6	Lake sediment	SRR14488672	Metagenomes	47.21110366 N 8.24966867 E	1	Baumann et al., 2022
10_LakeSediment_02_LakeBaldeggSarnen____LakeSediment_Baldegg_NDME13164_BM7	Lake sediment	SRR14488671	Metagenomes	47.18299764 N 8.27177762 E	1	Baumann et al., 2022
10_LakeSediment_02_LakeBaldeggSarnen____LakeSediment_Baldegg_NDME13165_BM10	Lake sediment	SRR14488668	Metagenomes	47.18299764 N 8.27177762 E	1	Baumann et al., 2022
10_LakeSediment_02_LakeBaldeggSarnen____LakeSediment_Sarnen_EDME200000526-1a_SM5	Lake sediment	SRR14459457	Metagenomes	46.85011740 N 8.20194443 E	1	Baumann et al., 2022
10_LakeSediment_02_LakeBaldeggSarnen____LakeSediment_Sarnen_EDME200000527-1a_SM7	Lake sediment	SRR14459455	Metagenomes	46.85011740 N 8.20194443 E	1	Baumann et al., 2022
10_LakeSediment_02_LakeBaldeggSarnen____LakeSediment_Sarnen_FDME190694314-1a_SM1	Lake sediment	SRR14459461	Metagenomes	46.85011740 N 8.20194443 E	1	Baumann et al., 2022
10_LakeSediment_02_LakeBaldeggSarnen____LakeSediment_Sarnen_FDME190694315-1a_SM2	Lake sediment	SRR14459460	Metagenomes	46.86849035 N 8.20945845 E	1	Baumann et al., 2022
10_LakeSediment_02_LakeBaldeggSarnen____LakeSediment_Sarnen_FDME190694316-1a_SM4	Lake sediment	SRR14459458	Metagenomes	46.86849035 N 8.20945845 E	1	Baumann et al., 2022
10_LakeSediment_02_LakeBaldeggSarnen____LakeSediment_Sarnen_FDME190694317-1a_SM6	Lake sediment	SRR14459456	Metagenomes	46.86849035 N 8.20945845 E	1	Baumann et al., 2022
10_LakeSediment_02_LakeBaldeggSarnen____LakeSediment_Sarnen_FDME190694318-1a_SM8	Lake sediment	SRR14459454	Metagenomes	46.86849035 N 8.20945845 E	1	Baumann et al., 2022
10_LakeSediment_02_LakeBaldeggSarnen____LakeSediment_Sarnen_FDME202317028-1a_SM3	Lake sediment	SRR14459459	Metagenomes	46.85011740 N 8.20194443 E	1	Baumann et al., 2022
10_LakeSediment_03_University____BRP12_BR_1041340	Lake sediment	SRR5272222 (JGI: Gp0092434)	Metagenomes	41.7 N 86.23 W	1	Schulz et al., 2017
10_LakeSediment_03_University____CRP12_CR_1041343	Lake sediment	JGI: Gp0092435	Metagenomes	41.7 N 86.23 W	1	Schulz et al., 2017
10_LakeSediment_03_University____DIP11_DI_A1041349	Lake sediment	SRR5272489 (JGI: Gp0092437)	Metagenomes	41.7 N 86.23 W	1	Schulz et al., 2017
10_LakeSediment_03_University____HBP12_HB_8330.5.99213.CAGATC	Lake sediment	SRR5272259 (JGI: Gp0092436)	Metagenomes	41.7 N 86.23 W	1	Schulz et al., 2017
10_LakeSediment_03_University____LWP11_LW_8330.6.99215.ACTTGA	Lake sediment	SRR5272491 (JGI: Gp0092438)	Metagenomes	41.7 N 86.23 W	1	Schulz et al., 2017
10_LakeSediment_03_University____PLP11_PL_8330.7.99217.TAGCTT	Lake sediment	SRR5272498 (JGI: Gp0092439)	Metagenomes	41.7 N 86.23 W	1	Schulz et al., 2017
10_LakeSediment_04_LakeGreatSalt____LakeSediment_GreatSaltLake_CB2	Lake sediment	SRR14023878	Metagenomes	41.175639 N 112.653306 W	1	Bhattarai et al., 2021
10_LakeSediment_04_LakeGreatSalt____LakeSediment_GreatSaltLake_GB14	Lake sediment	SRR14023938	Metagenomes	40.818389 N 112.237111 W	1	Bhattarai et al., 2021
10_LakeSediment_04_LakeGreatSalt____LakeSediment_GreatSaltLake_GSL3510	Lake sediment	SRR14023865	Metagenomes	40.898889 N 112.348889 W	1	Bhattarai et al., 2021
10_LakeSediment_05_LakeHarrsjon____LakeSediment_InreHarrsjon_IHE28	Lake sediment	SRR13674313	Metagenomes	68.358418 N 19.045650 E	1	Emerson et al., 2021
10_LakeSediment_05_LakeHarrsjon____LakeSediment_InreHarrsjon_IHM4	Lake sediment	SRR13674314	Metagenomes	68.358418 N 19.045650 E	1	Emerson et al., 2021
10_LakeSediment_05_LakeHarrsjon____LakeSediment_MellerstaHarrsjon_MHE16	Lake sediment	SRR13674315	Metagenomes	68.358418 N 19.045650 E	1	Emerson et al., 2021
10_LakeSediment_06_Kinneret____LakeSediment_LK_amporph_molybdate	Lake sediment	SRR11935579	Metagenomes	32.81 N 35.60 E	1	Elul et al., 2021
10_LakeSediment_06_Kinneret____LakeSediment_LK_control	Lake sediment	SRR11935581	Metagenomes	32.81 N 35.60 E	1	Elul et al., 2021
10_LakeSediment_06_Kinneret____LakeSediment_LK_hematite	Lake sediment	SRR11935580	Metagenomes	32.81 N 35.60 E	1	Elul et al., 2021
10_LakeSediment_06_Kinneret____LakeSediment_LK_t0	Lake sediment	SRR11935582	Metagenomes	32.81 N 35.60 E	1	Elul et al., 2021
10_LakeSediment_07_ThermokarstLake____LakeSediment_10_Acetate_CTAB	Lake sediment	SRR11639116	Metagenomes	71.2 N 156.7 W	1	Zandt et al., 2020
10_LakeSediment_07_ThermokarstLake____LakeSediment_10_Acetate_PowerSoil	Lake sediment	SRR11639115	Metagenomes	71.2 N 156.7 W	1	Zandt et al., 2020
10_LakeSediment_07_ThermokarstLake____LakeSediment_10_Control_CTAB	Lake sediment	SRR11639118	Metagenomes	71.2 N 156.7 W	1	Zandt et al., 2020
10_LakeSediment_07_ThermokarstLake____LakeSediment_10_Control_PowerSoil	Lake sediment	SRR11639117	Metagenomes	71.2 N 156.7 W	1	Zandt et al., 2020
10_LakeSediment_07_ThermokarstLake____LakeSediment_10_TMA_CTAB	Lake sediment	SRR11639112	Metagenomes	71.2 N 156.7 W	1	Zandt et al., 2020
10_LakeSediment_07_ThermokarstLake____LakeSediment_10_TMA_PowerSoil	Lake sediment	SRR11639111	Metagenomes	71.2 N 156.7 W	1	Zandt et al., 2020
10_LakeSediment_07_ThermokarstLake____LakeSediment_4_Acetate_CTAB	Lake sediment	SRR11639120	Metagenomes	71.2 N 156.7 W	1	Zandt et al., 2020
10_LakeSediment_07_ThermokarstLake____LakeSediment_4_Acetate_PowerSoil	Lake sediment	SRR11639119	Metagenomes	71.2 N 156.7 W	1	Zandt et al., 2020
10_LakeSediment_07_ThermokarstLake____LakeSediment_4_Control_CTAB	Lake sediment	SRR11639110	Metagenomes	71.2 N 156.7 W	1	Zandt et al., 2020
10_LakeSediment_07_ThermokarstLake____LakeSediment_4_Control_PowerSoil	Lake sediment	SRR11639109	Metagenomes	71.2 N 156.7 W	1	Zandt et al., 2020
10_LakeSediment_07_ThermokarstLake____LakeSediment_4_TMA_CTAB	Lake sediment	SRR11639114	Metagenomes	71.2 N 156.7 W	1	Zandt et al., 2020
10_LakeSediment_07_ThermokarstLake____LakeSediment_4C	Lake sediment	SRR11639113	Metagenomes	71.2 N 156.7 W	1	Zandt et al., 2020
10_LakeSediment_08_LakeSolenoe____LakeSediment_0_3_R2	Lake sediment	SRR7943839	Metagenomes	54.201806 N 78.179194 E	1	Bryanskaya et al., 2021
10_LakeSediment_08_LakeSolenoe____LakeSediment_15_19_R5	Lake sediment	SRR12601633	Metagenomes	54.19928888 N 78.16800833 E	1	Bryanskaya et al., 2021
10_LakeSediment_08_LakeSolenoe____LakeSediment_3_5_R3	Lake sediment	SRR12601635	Metagenomes	54.19928888 N 78.16800833 E	1	Bryanskaya et al., 2021
10_LakeSediment_08_LakeSolenoe____LakeSediment_5_15_R4	Lake sediment	SRR12601634	Metagenomes	54.19928888 N 78.16800833 E	1	Bryanskaya et al., 2021
10_LakeSediment_08_LakeSolenoe____LakeWater_water_R1	Lake sediment	SRR7943696	Metagenomes	54.201806 N 78.179194 E	1	Bryanskaya et al., 2021
11_DeepOcean____DeepOceanSeawater_0m_MTWF0	Marine water	SRR6144755	Metagenomes	11.34 N 142.33 E	1	Jian et al., 2021
11_DeepOcean____DeepOceanSeawater_0m_MTWP0	Marine water	SRR6144756	Metagenomes	11.34 N 142.33 E	1	Jian et al., 2021
11_DeepOcean____DeepOceanSeawater_10400m_MTWF10400	Marine water	SRR6144760	Metagenomes	11.34 N 142.33 E	1	Jian et al., 2021
11_DeepOcean____DeepOceanSeawater_10400m_MTWP10400	Marine water	SRR6144757	Metagenomes	11.34 N 142.33 E	1	Jian et al., 2021
11_DeepOcean____DeepOceanSeawater_10500m_MTWF10500	Marine water	SRR6144758	Metagenomes	11.34 N 142.33 E	1	Jian et al., 2021
11_DeepOcean____DeepOceanSeawater_10500m_MTWP10500	Marine water	SRR6144761	Metagenomes	11.34 N 142.33 E	1	Jian et al., 2021
11_DeepOcean____DeepOceanSeawater_4000m_MTWF4000	Marine water	SRR6144753	Metagenomes	11.34 N 142.33 E	1	Jian et al., 2021
11_DeepOcean____DeepOceanSeawater_4000m_MTWP4000	Marine water	SRR6144754	Metagenomes	11.34 N 142.33 E	1	Jian et al., 2021
11_DeepOcean____DeepOceanSeawater_5000m_YTW5000	Marine water	SRR7467838	Metagenomes	9.87 N 138.50 E	1	Jian et al., 2021
11_DeepOcean____DeepOceanSeawater_5700m_YTW5700	Marine water	SRR7467835	Metagenomes	9.83 N 138.48 E	1	Jian et al., 2021
11_DeepOcean____DeepOceanSeawater_6000m_YTW6000	Marine water	SRR7750098	Metagenomes	9.87 N 138.50 E	1	Jian et al., 2021
11_DeepOcean____DeepOceanSeawater_9600m_MTWF9600	Marine water	SRR6144759	Metagenomes	11.34 N 142.33 E	1	Jian et al., 2021
11_DeepOcean____DeepOceanSediment_4435m_YTS4435	Marine sediment	SRR7467839	Metagenomes	9.90 N 138.39 E	1	Jian et al., 2021
11_DeepOcean____DeepOceanSediment_4568m_YTS4568	Marine sediment	SRR7467840	Metagenomes	9.65 N 138.82 E	1	Jian et al., 2021
11_DeepOcean____DeepOceanSediment_6578m_YTS6578	Marine sediment	SRR7750101	Metagenomes	9.86 N 138.66 E	1	Jian et al., 2021
11_DeepOcean____DeepOceanSediment_6844m_MTS6844	Marine sediment	SRR7974510	Metagenomes	12.6311 N 144.7214 E	1	Jian et al., 2021
11_DeepOcean____DeepOceanSediment_7939m_MTS7939	Marine sediment	SRR6057435	Metagenomes	34.3456 S 178.1771 W	1	Jian et al., 2021
11_DeepOcean____DeepOceanSediment_8081m_KTS8081	Marine sediment	SRR8709623	Metagenomes	11.91 N 144.93 E	1	Jian et al., 2021
11_DeepOcean____DeepOceanSediment_9177m_KTS9177	Marine sediment	SRR6057749	Metagenomes	32.8507 S 177.6629 W	1	Jian et al., 2021
12_MultipleEnvironments____Artic__peat_soil_1_70	Soil	SRR5659263	Metagenomes	71.299 N 156.61 W	1	Wang et al., 2022
12_MultipleEnvironments____Artic__peat_soil_2_71	Soil	SRR5660398	Metagenomes	71.299 N 156.61 W	1	Wang et al., 2022
12_MultipleEnvironments____Artic__peat_soil_3_72	Soil	SRR5665648	Metagenomes	71.299 N 156.61 W	1	Wang et al., 2022
12_MultipleEnvironments____Bioremediated_groundwater_sample_54	Contaminated groundwater	SRR5248219	Metagenomes	35.9918 N 106.0796 W	1	Wang et al., 2022
12_MultipleEnvironments____Deep_lake_sediment_52	Lake sediment	SRR5215466	Metagenomes	2.7500 S 121.0500 E	1	Wang et al., 2022
12_MultipleEnvironments____Deep_marine_sediment_0.93_mbsf_from_M76_1_core_12805-1_44	Marine sediment	SRR5210973	Metagenomes	27.7400 S 14.2510 E	1	Wang et al., 2022
12_MultipleEnvironments____Deep_marine_sediment_14.85_mbsf_74	Marine sediment	SRR6056592	Metagenomes	56.6200 N 11.6700 E	1	Wang et al., 2022
12_MultipleEnvironments____Deep_marine_sediment_24.02_mbsf_43	Marine sediment	SRR5210834	Metagenomes	58.6220 N 18.2540 E	1	Wang et al., 2022
12_MultipleEnvironments____DeepOceanWater_2518_meters_below_ground_surface_28	Marine water	SRR1995427	Metagenomes	N/A	1	Wang et al., 2022
12_MultipleEnvironments____DeepOceanWater_2518_meters_below_ground_surface_29	Marine water	SRR1995428	Metagenomes	N/A	1	Wang et al., 2022
12_MultipleEnvironments____DeepOceanWater_2518_meters_below_ground_surface_30	Marine water	SRR1995429	Metagenomes	N/A	1	Wang et al., 2022
12_MultipleEnvironments____Formation_waters_from_coalbed_methane_well_31	Water of coalbed methane well	SRR2132206	Metagenomes	26.368 S 149.096 E	1	Wang et al., 2022
12_MultipleEnvironments____Fracture_water_11	Fracture water	SRR1633224	Metagenomes	26.417 S 27.427 E	1	Wang et al., 2022
12_MultipleEnvironments____Fracture_water_12	Fracture water	SRR1633225	Metagenomes	27.980 S 26.880 E	1	Wang et al., 2022
12_MultipleEnvironments____Fracture_water_13	Fracture water	SRR1633226	Metagenomes	24.83 S 27.34 E	1	Wang et al., 2022
12_MultipleEnvironments____Hot_spring_corn_stover_Hot_42-90C_63	Hot spring	SRR5468531	Metagenomes	40.6530 N 119.3749 W	1	Wang et al., 2022
12_MultipleEnvironments____Hot_spring_sediment_1_66	Hot spring	SRR5468567	Metagenomes	25.441 N 98.460 E	1	Wang et al., 2022
12_MultipleEnvironments____Hot_spring_sediment_2_67	Hot spring	SRR5468568	Metagenomes	25.441 N 98.460 E	1	Wang et al., 2022
12_MultipleEnvironments____Hot_spring_sediment_42-90C_64	Hot spring	SRR5468562	Metagenomes	37.691 N 118.844 W	1	Wang et al., 2022
12_MultipleEnvironments____Hot_spring_sediment_42-90C_65	Hot spring	SRR5468564	Metagenomes	37.6906 N 118.8442 W	1	Wang et al., 2022
12_MultipleEnvironments____Hot_springs_sediment_1_56	Hot spring	SRR5248875	Metagenomes	44.611006 N 110.440182 W	1	Wang et al., 2022
12_MultipleEnvironments____Hot_springs_sediment_2_57	Hot spring	SRR5248876	Metagenomes	44.611006 N 110.440182 W	1	Wang et al., 2022
12_MultipleEnvironments____Hydrothermal_fluid_borehole_1_40	Subseafloor hydrothermal fluids	SRR3723048	Metagenomes	47.76 N 127.76 W	1	Wang et al., 2022
12_MultipleEnvironments____Hydrothermal_fluid_borehole_2_41	Subseafloor hydrothermal fluids	SRR3732688	Metagenomes	47.76 N 127.76 W	1	Wang et al., 2022
12_MultipleEnvironments____Intermediate_lake_sediment_51	Lake sediment	SRR5215464	Metagenomes	2.7500 S 121.0500 E	1	Wang et al., 2022
12_MultipleEnvironments____Lake_Kivu_water_275m_49	Lake water	SRR5214703	Metagenomes	2.0288 S 29.1756 E	1	Wang et al., 2022
12_MultipleEnvironments____Lake_Kivu_water_325m_50	Lake water	SRR5214704	Metagenomes	2.0288 S 29.1756 E	1	Wang et al., 2022
12_MultipleEnvironments____Lake_sediment_1_62	Lake sediment	SRR5468517	Metagenomes	53.7598 N 107.9791 E	1	Wang et al., 2022
12_MultipleEnvironments____Marine_hydrothermal_sediment_Mat_core_4571-4_33-36_cm_47	Marine sediment	SRR5214303	Metagenomes	27.007 N 111.407 W	1	Wang et al., 2022
12_MultipleEnvironments____Marine_hydrothermal_sediment_Mat_core_4571-4_3-6_cm_48	Marine sediment	SRR5214304	Metagenomes	27.007 N 111.407 W	1	Wang et al., 2022
12_MultipleEnvironments____Marine_sediment_1_1	Marine sediment	ERR514702	Metagenomes	33.827 S 151.284 E	1	Wang et al., 2022
12_MultipleEnvironments____Marine_sediment_2_2	Marine sediment	ERR514703	Metagenomes	33.873 S 151.189 E	1	Wang et al., 2022
12_MultipleEnvironments____Marine_sediment_3_3	Marine sediment	ERR514704	Metagenomes	33.832 S 151.080 E	1	Wang et al., 2022
12_MultipleEnvironments____Marine_sediment_4_4	Marine sediment	ERR514705	Metagenomes	33.791 S 151.219 E	1	Wang et al., 2022
12_MultipleEnvironments____Marine_sediment_5_5	Marine sediment	ERR514706	Metagenomes	33.754 S 151.196 E	1	Wang et al., 2022
12_MultipleEnvironments____Marine_sediment_6_6	Marine sediment	ERR514707	Metagenomes	33.844 S 151.173 E	1	Wang et al., 2022
12_MultipleEnvironments____Marine_sediment_7_8	Marine sediment	SRR1555743	Metagenomes	73.763 N 8.464 E	1	Wang et al., 2022
12_MultipleEnvironments____Marine_sediment_8_9	Marine sediment	SRR1555744	Metagenomes	73.763 N 8.464 E	1	Wang et al., 2022
12_MultipleEnvironments____Marine_sediment_9_10	Marine sediment	SRR1555748	Metagenomes	73.763 N 8.464 E	1	Wang et al., 2022
12_MultipleEnvironments____Mud_volcano_sediment_0.05_m_15	Marine sediment	SRR1971619	Metagenomes	72.004 N 14.730 E	1	Wang et al., 2022
12_MultipleEnvironments____Mud_volcano_sediment_0.05_m_19	Marine sediment	SRR1971623	Metagenomes	72.004 N 14.730 E	1	Wang et al., 2022
12_MultipleEnvironments____Mud_volcano_sediment_0.05_m_20	Marine sediment	SRR1971624	Metagenomes	72.004 N 14.730 E	1	Wang et al., 2022
12_MultipleEnvironments____Mud_volcano_sediment_2.8_m_18	Marine sediment	SRR1971622	Metagenomes	72.003 N 14.728 E	1	Wang et al., 2022
12_MultipleEnvironments____Mud_volcano_sediment_21	Marine sediment	SRR1971625	Metagenomes	72.004 N 14.73 E	1	Wang et al., 2022
12_MultipleEnvironments____Mud_volcano_sediment_3.75_m_16	Marine sediment	SRR1971620	Metagenomes	72.004 N 14.730 E	1	Wang et al., 2022
12_MultipleEnvironments____Mud_volcano_sediment_3.8_m_17	Marine sediment	SRR1971621	Metagenomes	72.004 N 14.730 E	1	Wang et al., 2022
12_MultipleEnvironments____Ocean_0-6_cm_and_9-15_cm_from_methane_seep_sediment_push_core_38	Marine sediment	SRR3715698	Metagenomes	33.7888 N 118.6683 W	1	Wang et al., 2022
12_MultipleEnvironments____Ocean_6-9_cm_from_methane_seep_sediment_push_core_39	Marine sediment	SRR3715733	Metagenomes	33.7888 N 118.6683 W	1	Wang et al., 2022
12_MultipleEnvironments____Ocean_floor_surface_sediment_35	Marine sediment	SRR2133847	Metagenomes	44.6695 N 125.0982 W	1	Wang et al., 2022
12_MultipleEnvironments____Ocean_floor_surface_sediment_600_mbdf_0-9cm_32	Marine sediment	SRR2133563	Metagenomes	44.6695 N 125.0982 W	1	Wang et al., 2022
12_MultipleEnvironments____Ocean_floor_surface_sediment_600_mbdf_0-9cm_33	Marine sediment	SRR2133565	Metagenomes	44.6695 N 125.0982 W	1	Wang et al., 2022
12_MultipleEnvironments____Ocean_floor_surface_sediment_600_mbdf_0-9cm_34	Marine sediment	SRR2133566	Metagenomes	44.6695 N 125.0982 W	1	Wang et al., 2022
12_MultipleEnvironments____Ocean_floor_surface_sediment_775_mbdf_0-6cm_36	Marine sediment	SRR2133851	Metagenomes	44.57 N 125.1478 W	1	Wang et al., 2022
12_MultipleEnvironments____Ocean_floor_surface_sediment_775_mbdf_0-6cm_37	Marine sediment	SRR2133852	Metagenomes	44.57 N 125.1478 W	1	Wang et al., 2022
12_MultipleEnvironments____Ocean_floor_surface_sediment_775_mbdf_0-6cm_58	Marine sediment	SRR5386564	Metagenomes	44.57 N 125.1478 W	1	Wang et al., 2022
12_MultipleEnvironments____Ocean_floor_surface_sediment_775_mbdf_0-6cm_59	Marine sediment	SRR5409273	Metagenomes	44.57 N 125.1478 W	1	Wang et al., 2022
12_MultipleEnvironments____Oil_polluted_marine_water_14	Marine water	SRR1699482	Metagenomes	34.392 N 119.845 W	1	Wang et al., 2022
12_MultipleEnvironments____Oil_polluted_marine_water_55	Marine water	SRR5248754	Metagenomes	34.39225 N 119.845662 W	1	Wang et al., 2022
12_MultipleEnvironments____Oil_polluted_marine_water_7	Marine water	SRR1313318	Metagenomes	34.392 N 119.845 W	1	Wang et al., 2022
12_MultipleEnvironments____Oil_reservoir_1_22	Oil reservoir	SRR1976948	Metagenomes	69.15 N 151.02 W	1	Wang et al., 2022
12_MultipleEnvironments____Oil_reservoir_2_23	Oil reservoir	SRR1977249	Metagenomes	69.15 N 151.02 W	1	Wang et al., 2022
12_MultipleEnvironments____Oil_reservoir_3_24	Oil reservoir	SRR1977296	Metagenomes	N/A	1	Wang et al., 2022
12_MultipleEnvironments____Oil_reservoir_4_25	Oil reservoir	SRR1977304	Metagenomes	N/A	1	Wang et al., 2022
12_MultipleEnvironments____Oil_reservoir_5_26	Oil reservoir	SRR1977357	Metagenomes	N/A	1	Wang et al., 2022
12_MultipleEnvironments____Oil_reservoir_6_27	Oil reservoir	SRR1977365	Metagenomes	N/A	1	Wang et al., 2022
12_MultipleEnvironments____Pond_R2_soil_42	Soil	SRR5210213	Metagenomes	37.4958 N 122.1331 W	1	Wang et al., 2022
12_MultipleEnvironments____Prairie_Pothole_Lake_sediments_P7_core_6_depth_10-12cm_61	Lake sediment	SRR5468435	Metagenomes	47.0956 N 99.1001 W	1	Wang et al., 2022
12_MultipleEnvironments____Prairie_Pothole_Lake_sediments_P8_core_1_depth_1-3cm_60	Lake sediment	SRR5468431	Metagenomes	47.0991 N 99.1044 W	1	Wang et al., 2022
12_MultipleEnvironments____River_estuary_sediment_53	River estuary sediment	SRR5248173	Metagenomes	34.6478111 N 77.1112083 W	1	Wang et al., 2022
12_MultipleEnvironments____Sediment_from_hydrocarbon-rich_hydrothermal_sediment_45	Marine sediment	SRR5214151	Metagenomes	27.007 N 111.407 W	1	Wang et al., 2022
12_MultipleEnvironments____Temperate_freshwater_wetland_sediment_1_68	Wetland sediment	SRR5476650	Metagenomes	41.2239 N 82.3039 W	1	Wang et al., 2022
12_MultipleEnvironments____Temperate_freshwater_wetland_sediment_2_69	Wetland sediment	SRR5581526	Metagenomes	41.3840 N 82.5130 W	1	Wang et al., 2022
12_MultipleEnvironments____Thermal_springs_73	Hot spring	SRR6049666	Metagenomes	44.610 N 110.440 W	1	Wang et al., 2022
12_MultipleEnvironments____Zodletone_Spring_source_2m_46	Hot spring	SRR5214155	Metagenomes	34.995 N 98.688 W	1	Wang et al., 2022
DeepSeaHydrothermalVents_JL125L	Marine water	SRR13258547	Viral contigs	6.36 N 60.53 E	1	Cheng et al., 2022
DeepSeaHydrothermalVents_JL125R	Marine water	SRR13258546	Viral contigs	6.36 N 60.53 E	1	Cheng et al., 2022
DeepSeaHydrothermalVents_JL133L	Marine water	SRR13258543	Viral contigs	3.69 N 63.83 E	1	Cheng et al., 2022
DeepSeaHydrothermalVents_JL133R	Marine water	SRR13258542	Viral contigs	3.69 N 63.83 E	1	Cheng et al., 2022
DeepSeaHydrothermalVents_Muc02	Marine water	SRR13258545	Viral contigs	6.34 N 60.51 E	1	Cheng et al., 2022
DeepSeaHydrothermalVents_FS917_Marker33_DNA	Marine water	ERR2021503	Viral contigs	45.9332 N 129.982 W	1	Cheng et al., 2022
DeepSeaHydrothermalVents_FS914_Anemone_DNA	Marine water	ERR2021505	Viral contigs	45.9332 N 130.014 W	1	Cheng et al., 2022
DeepSeaHydrothermalVents_FS915_Marker113_DNA	Marine water	ERR2021507	Viral contigs	45.9332 N 129.982 W	1	Cheng et al., 2022
DeepSeaHydrothermalVents_SWIR-S021-M	Marine sediment	SRR3136142	Viral contigs	37.88 S 49.66 E	1	Cheng et al., 2022
DeepSeaHydrothermalVents_SWIR-S024-M	Marine sediment	SRR3136143	Viral contigs	37.55 S 51.01 E	1	Cheng et al., 2022
DeepSeaHydrothermalVents_SWIR-S004-M	Marine sediment	SRR3136141	Viral contigs	27.85 S 63.94 E	1	Cheng et al., 2022
DeepSeaHydrothermalVents_MG_WdCr-f2	Marine water	ERR1078300	Viral contigs	37.8 N 31.5 W	1	Cheng et al., 2022
DeepSeaHydrothermalVents_MG_Wd-40UP	Marine water	ERR1078302	Viral contigs	37.8 N 31.5 W	1	Cheng et al., 2022
DeepSeaHydrothermalVents_MG_Wd-10L	Marine water	ERR1078301	Viral contigs	37.8 N 31.5 W	1	Cheng et al., 2022
DeepSeaHydrothermalVents_Kilo_Moana_Hydrothermal_plume_60m	Marine water	SRR1217367	Viral contigs	20.1 S 176.1 W	1	Cheng et al., 2022
DeepSeaHydrothermalVents_Abe_hydrothermal_plume_200m	Marine water	SRR1217460	Viral contigs	20.8 S 176.2 W	1	Cheng et al., 2022
DeepSeaHydrothermalVents_Mariner_hydrothermal_plume_25m	Marine water	SRR1217452	Viral contigs	22.2 S 176.6 W	1	Cheng et al., 2022
DeepSeaHydrothermalVents_Kilo_Moana_hydrothermal_plume_200m	Marine water	SRR1217459	Viral contigs	20.1 S 176.1 W	1	Cheng et al., 2022
DeepSeaHydrothermalVents_Tahi_Moana_Above_plume_background	Marine water	SRR1217461	Viral contigs	20.7 S 176.2 W	1	Cheng et al., 2022
DeepSeaHydrothermalVents_Tui_Malila_hydrothermal_plume_10m	Marine water	SRR1217462	Viral contigs	22 S 176.6 W	1	Cheng et al., 2022
DeepSeaHydrothermalVents_Abe_Near_Bottom_Background	Marine water	SRR1217463	Viral contigs	22.8 S 176.2 W	1	Cheng et al., 2022
DeepSeaHydrothermalVents_Tahi_Moana_hydrothermal_plume_1m	Marine water	SRR1217465	Viral contigs	20.7 S 176.2 W	1	Cheng et al., 2022
DeepSeaHydrothermalVents_Kilo_Moana_hydrothermal_plume_1m	Marine water	SRR1217564	Viral contigs	20.1 S 176.1 W	1	Cheng et al., 2022
DeepSeaHydrothermalVents_Kilo_Moana_neutrally_buoyant_plume	Marine water	SRR1217566	Viral contigs	20.1 S 176.1 W	1	Cheng et al., 2022
DeepSeaHydrothermalVents_Abe_hydrothermal_plume_1m	Marine water	SRR1217565	Viral contigs	20.8 S 176.2 W	1	Cheng et al., 2022
DeepSeaHydrothermalVents_Mariner_below_plume_CTD_background	Marine water	SRR1217567	Viral contigs	20.2 S 176.6 W	1	Cheng et al., 2022
DeepSeaHydrothermalVents_Guaymas_Basin_Hydrothermal_plume_metagenome	Marine water	SRR3577362	Viral contigs	27.025 N 111.400 W	1	Cheng et al., 2022
DeepSeaHydrothermalVents_SUPR60	Marine water	SRR2046222	Viral contigs	18.7 N 81.8 W	1	Cheng et al., 2022
DeepSeaHydrothermalVents_SUPR47	Marine water	SRR2046236	Viral contigs	18.4 N 81.8 W	1	Cheng et al., 2022
DeepSeaHydrothermalVents_CTD08-04	Marine water	SRR2046238	Viral contigs	18.5 N 81.7 W	1	Cheng et al., 2022
DeepSeaHydrothermalVents_160705-skato-S08_S1	Marine sediment	DRR093002	Viral contigs	12.93 N 143.62 E	1	Cheng et al., 2022
DeepSeaHydrothermalVents_160705-skato-S09_S2	Marine sediment	DRR093003	Viral contigs	12.93 N 143.62 E	1	Cheng et al., 2022
DeepSeaHydrothermalVents_161219skato-S08_S1	Marine sediment	DRR093004	Viral contigs	12.93 N 143.62 E	1	Cheng et al., 2022
DeepSeaHydrothermalVents_161222skato-S09_S1	Marine sediment	DRR093005	Viral contigs	12.93 N 143.62 E	1	Cheng et al., 2022
08_Rumen____Goat_MID18_SRR7686970	Rumen	SRR7686970	Metagenomes	1.15 S 36.40 E	1	Namonyo et al., 2018
08_Rumen____Sheep_MID19_SRR7686971	Rumen	SRR7686971	Metagenomes	1.15 S 36.40 E	1	Namonyo et al., 2018
08_Rumen____Indian_Buffalo_ERR864205	Rumen	ERR864205	Metagenomes	NA	1	Parmar et al., 2016
08_Rumen____Rumen_PRJNA485606	Rumen	PRJNA485606 (Figshare for assembled contigs: https://figshare.com/articles/usda_pacbio_second_pilon_indelsonly_fa_gz/8323154 and https://figshare.com/articles/rumen_illuminaR3PCRFree_megahit_final_contigs_fa_gz/8323145)	Assembly conitigs	43.075285 N 89.418187 W	1	Bickhart et al., 2019
08_Rumen____Rumen_PRJEB31266 (282 metagenomes)	Rumen	PRJEB31266 and PRJEB21624	Assembly conitigs	NA	282	Stewart et a., 2019
13_Stordalen_Mire_PRJNA386568 (233 metagenomes)	Permafrost active layers	PRJNA386568 (Viral contigs at DDBJ/ENA/GenBank under the accession number QGNH00000000)	Viral contigs	68.35 N 19.05 E	233	Emerson et al., 2018
14_OMZ_water_metagenomes (22 metagenomes)	Marine water	At CyVerse: https://doi.org/10.25739/mmj5-kt58	Viral contigs	12.999–15.589 S 75.37–80.801 W	22	Gazitua et al., 2021
References:
Alsos IG, Lammers Y, Kjellman SE, Merkel MKF, Bender EM, Rouillard A, Erlendsson E, Guðmundsdóttir ER, Benediktsson ÍÖ, Farnsworth WR, Brynjólfsson S, Gísladóttir G, Eddudóttir SD, Schomacker A. 2021. Ancient sedimentary DNA shows rapid post-glacial colonisation of Iceland followed by relatively stable vegetation until the Norse settlement (Landnám) AD 870. Quaternary Science Reviews 259:106903.
Baumann KBL, Thoma R, Callbeck CM, Niederdorfer R, Schubert CJ, Muller B, Lever MA, Burgmann H. 2022. Microbial Nitrogen Transformation Potential in Sediments of Two Contrasting Lakes Is Spatially Structured but Seasonally Stable. Msphere 7.
Bhattarai B, Bhattacharjee AS, Coutinho FH, Goel RK. 2021. Viruses and Their Interactions With Bacteria and Archaea of Hypersaline Great Salt Lake. Frontiers in Microbiology 12.
Bickhart DM, Watson M, Koren S, Panke-Buisse K, Cersosimo LM, Press MO, Van Tassell CP, Van Kessel JAS, Haley BJ, Kim SW, Heiner C, Suen G, Bakshy K, Liachko I, Sullivan ST, Myer PR, Ghurye J, Pop M, Weimer PJ, Phillippy AM, Smith TPL. 2019. Assignment of virus and antimicrobial resistance genes to microbial hosts in a complex microbial community by combined long-read assembly and proximity ligat…
Bryanskaya AV, Shipova AA, Rozanov AS, Volkova OA, Lazareva EV, Uvarova YE, Goryachkovskaya TN, Peltek SE. 2021. Metagenomics dataset used to characterize microbiome in water and sediments of the lake Solenoe (Novosibirsk region, Russia). Data in Brief 34:106709.
Chen LX, Meheust R, Crits-Christoph A, McMahon KD, Nelson TC, Slater GF, Warren LA, Banfield JF. 2020. Large freshwater phages with the potential to augment aerobic methane oxidation. Nat Microbiol 5:1504-1515.
Cheng R, Li X, Jiang L, Gong L, Geslin C, Shao Z. 2022. Virus diversity and interactions with hosts in deep-sea hydrothermal vents. Microbiome 10:235.
Elul M, Rubin-Blum M, Ronen Z, Bar-Or I, Eckert W, Sivan O. 2021. Metagenomic insights into the metabolism of microbial communities that mediate iron and methane cycling in Lake Kinneret iron-rich methanic sediments. Biogeosciences 18:2091-2106.
Emerson JB, Roux S, Brum JR, Bolduc B, Woodcroft BJ, Jang HB, Singleton CM, Solden LM, Naas AE, Boyd JA, Hodgkins SB, Wilson RM, Trubl G, Li C, Frolking S, Pope PB, Wrighton KC, Crill PM, Chanton JP, Saleska SR, Tyson GW, Rich VI, Sullivan MB. 2018. Host-linked soil viral ecology along a permafrost thaw gradient. Nat Microbiol 3:870-880.
Emerson JB, Varner RK, Wik M, Parks DH, Neumann RB, Johnson JE, Singleton CM, Woodcroft BJ, Tollerson R, Owusu-Dommey A, Binder M, Freitas NL, Crill PM, Saleska SR, Tyson GW, Rich VI. 2021. Diverse sediment microbiota shape methane emission temperature sensitivity in Arctic lakes. Nature Communications 12:5815
Gazitua MC, Vik DR, Roux S, Gregory AC, Bolduc B, Widner B, Mulholland MR, Hallam SJ, Ulloa O, Sullivan MB. 2021. Potential virus-mediated nitrogen cycling in oxygen-depleted oceanic waters. ISME J 15:981-998.
Gregory AC, Zayed AA, Conceicao-Neto N, Temperton B, Bolduc B, Alberti A, Ardyna M, Arkhipova K, Carmichael M, Cruaud C, Dimier C, Dominguez-Huerta G, Ferland J, Kandels S, Liu Y, Marec C, Pesant S, Picheral M, Pisarev S, Poulain J, Tremblay JE, Vik D, Tara Oceans C, Babin M, Bowler C, Culley AI, de Vargas C, Dutilh BE, Iudicone D, Karp-Boss L, Roux S, Sunagawa S, Wincker P, Sullivan MB. 2019. Ma…
Jian H, Yi Y, Wang J, et al. 2021. Diversity and distribution of viruses inhabiting the deepest ocean on Earth. ISME J 15:3094–3110.
Namonyo S, Wagacha M, Maina S, Wambua L, Agaba M. 2018. A metagenomic study of the rumen virome in domestic caprids. Arch Virol 163:3415-3419.
Parmar NR, Jakhesara SJ, Mohapatra A, Joshi CG. 2016. Rumen virome: an assessment of viral communities and their functions in the rumen of an Indian buffalo. Current Science 111:919-925.
Roux S, Enault F, Robin A, Ravet V, Personnic S, Theil S, Colombet J, Sime-Ngando T, Debroas D. 2012. Assessing the Diversity and Specificity of Two Freshwater Viral Communities through Metagenomics. Plos One 7.
Schulz F, Yutin N, Ivanova NN, Ortega DR, Lee TK, Vierheilig J, Daims H, Horn M, Wagner M, Jensen GJ, Kyrpides NC, Koonin EV, Woyke T. 2017. Giant viruses with an expanded complement of translation system components. Science 356:82-85.
Skvortsov T, de Leeuwe C, Quinn JP, McGrath JW, Allen CCR, McElarney Y, Watson C, Arkhipova K, Lavigne R, Kulakov LA. 2016. Metagenomic Characterisation of the Viral Community of Lough Neagh, the Largest Freshwater Lake in Ireland. PLOS ONE 11:e0150361.
Stewart RD, Auffret MD, Warr A, Walker AW, Roehe R, Watson M. 2019. Compendium of 4,941 rumen metagenome-assembled genomes for rumen microbiome biology and enzyme discovery. Nat Biotechnol 37:953-961.
Wang L, Wang Y, Huang X, Ma R, Li J, Wang F, Jiao N, Zhang R. 2022. Potential metabolic and genetic interaction among viruses, methanogen and methanotrophic archaea, and their syntrophic partners. ISME Communications 2:50. Table S2
Zandt MH, Frank J, Yilmaz P, Cremers G, Jetten MSM, Welte CU. 2020. Long-term enriched methanogenic communities from thermokarst lake sediments show species-specific responses to warming. FEMS Microbes 1:xtaa008.
Zhang XX, Xu W, Liu Y, Cai MW, Luo ZH, Li M. 2018. Metagenomics Reveals Microbial Diversity and Metabolic Potentials of Seawater and Surface Sediment From a Hadal Biosphere at the Yap Trench. Frontiers in Microbiology 9:2402.

## Sheet: Data 2
Supplementary Data 2. Microbial MM genes in each of the 15 environments. Each habitat contained 138–183 MM genes, as summarized in Supplementary Data 3. MM genes that were also encoded by viruses in the same environment are indicated by "Yes" in Column C. MM, methane metabolism; MMP, methane metabolism pathway.
Environment	Genes involved in MMP	Encoded by viruses
Permafrost active layers	K00018; hprA; glycerate dehydrogenase [EC:1.1.1.29]	No
Permafrost active layers	K00024; mdh; malate dehydrogenase [EC:1.1.1.37]	No
Permafrost active layers	K00058; serA, PHGDH; D-3-phosphoglycerate dehydrogenase / 2-oxoglutarate reductase [EC:1.1.1.95 1.1.1.399]	No
Permafrost active layers	K00121; frmA, ADH5, adhC; S-(hydroxymethyl)glutathione dehydrogenase / alcohol dehydrogenase [EC:1.1.1.284 1.1.1.1]	No
Permafrost active layers	K00122; FDH; formate dehydrogenase [EC:1.17.1.9]	No
Permafrost active layers	K00123; fdoG, fdhF, fdwA; formate dehydrogenase major subunit [EC:1.17.1.9]	No
Permafrost active layers	K00124; fdoH, fdsB; formate dehydrogenase iron-sulfur subunit	No
Permafrost active layers	K00125; fdhB; formate dehydrogenase (coenzyme F420) beta subunit [EC:1.17.98.3 1.8.98.6]	No
Permafrost active layers	K00126; fdsD; formate dehydrogenase subunit delta [EC:1.17.1.9]	No
Permafrost active layers	K00127; fdoI, fdsG; formate dehydrogenase subunit gamma	No
Permafrost active layers	K00148; fdhA; glutathione-independent formaldehyde dehydrogenase [EC:1.2.1.46]	No
Permafrost active layers	K00169; porA; pyruvate ferredoxin oxidoreductase alpha subunit [EC:1.2.7.1]	No
Permafrost active layers	K00170; porB; pyruvate ferredoxin oxidoreductase beta subunit [EC:1.2.7.1]	No
Permafrost active layers	K00171; porD; pyruvate ferredoxin oxidoreductase delta subunit [EC:1.2.7.1]	No
Permafrost active layers	K00172; porG; pyruvate ferredoxin oxidoreductase gamma subunit [EC:1.2.7.1]	No
Permafrost active layers	K00192; cdhA; anaerobic carbon-monoxide dehydrogenase, CODH/ACS complex subunit alpha [EC:1.2.7.4]	No
Permafrost active layers	K00193; cdhC; acetyl-CoA decarbonylase/synthase, CODH/ACS complex subunit beta [EC:2.3.1.169]	No
Permafrost active layers	K00194; cdhD, acsD; acetyl-CoA decarbonylase/synthase, CODH/ACS complex subunit delta [EC:2.1.1.245]	No
Permafrost active layers	K00195; cdhB; anaerobic carbon-monoxide dehydrogenase, CODH/ACS complex subunit epsilon	No
Permafrost active layers	K00196; cooF; anaerobic carbon-monoxide dehydrogenase iron sulfur subunit	No
Permafrost active layers	K00197; cdhE, acsC; acetyl-CoA decarbonylase/synthase, CODH/ACS complex subunit gamma [EC:2.1.1.245]	No
Permafrost active layers	K00198; cooS, acsA; anaerobic carbon-monoxide dehydrogenase catalytic subunit [EC:1.2.7.4]	No
Permafrost active layers	K00200; fwdA, fmdA; formylmethanofuran dehydrogenase subunit A [EC:1.2.7.12]	No
Permafrost active layers	K00201; fwdB, fmdB; formylmethanofuran dehydrogenase subunit B [EC:1.2.7.12]	No
Permafrost active layers	K00202; fwdC, fmdC; formylmethanofuran dehydrogenase subunit C [EC:1.2.7.12]	No
Permafrost active layers	K00203; fwdD, fmdD; formylmethanofuran dehydrogenase subunit D [EC:1.2.7.12]	No
Permafrost active layers	K00204; fwdH; 4Fe-4S ferredoxin	No
Permafrost active layers	K00205; fwdF, fmdF; 4Fe-4S ferredoxin	No
Permafrost active layers	K00300; mtdA; methylenetetrahydrofolate/methylenetetrahydromethanopterin dehydrogenase (NADP+) [EC:1.5.1.5 1.5.1.-]	No
Permafrost active layers	K00317; dmd-tmd; dimethylamine/trimethylamine dehydrogenase [EC:1.5.8.1 1.5.8.2]	No
Permafrost active layers	K00319; mtd; methylenetetrahydromethanopterin dehydrogenase [EC:1.5.98.1]	No
Permafrost active layers	K00320; mer; 5,10-methylenetetrahydromethanopterin reductase [EC:1.5.98.2]	No
Permafrost active layers	K00399; mcrA; methyl-coenzyme M reductase alpha subunit [EC:2.8.4.1]	No
Permafrost active layers	K00400; K00400; methyl coenzyme M reductase system, component A2	No
Permafrost active layers	K00401; mcrB; methyl-coenzyme M reductase beta subunit [EC:2.8.4.1]	No
Permafrost active layers	K00402; mcrG; methyl-coenzyme M reductase gamma subunit [EC:2.8.4.1]	No
Permafrost active layers	K00440; frhA; coenzyme F420 hydrogenase subunit alpha [EC:1.12.98.1]	No
Permafrost active layers	K00441; frhB; coenzyme F420 hydrogenase subunit beta [EC:1.12.98.1]	No
Permafrost active layers	K00442; frhD; coenzyme F420 hydrogenase subunit delta	No
Permafrost active layers	K00443; frhG; coenzyme F420 hydrogenase subunit gamma [EC:1.12.98.1]	No
Permafrost active layers	K00577; mtrA; tetrahydromethanopterin S-methyltransferase subunit A [EC:2.1.1.86]	No
Permafrost active layers	K00578; mtrB; tetrahydromethanopterin S-methyltransferase subunit B [EC:2.1.1.86]	No
Permafrost active layers	K00579; mtrC; tetrahydromethanopterin S-methyltransferase subunit C [EC:2.1.1.86]	No
Permafrost active layers	K00580; mtrD; tetrahydromethanopterin S-methyltransferase subunit D [EC:2.1.1.86]	No
Permafrost active layers	K00581; mtrE; tetrahydromethanopterin S-methyltransferase subunit E [EC:2.1.1.86]	No
Permafrost active layers	K00582; mtrF; tetrahydromethanopterin S-methyltransferase subunit F [EC:2.1.1.86]	No
Permafrost active layers	K00583; mtrG; tetrahydromethanopterin S-methyltransferase subunit G [EC:2.1.1.86]	No
Permafrost active layers	K00584; mtrH; tetrahydromethanopterin S-methyltransferase subunit H [EC:2.1.1.86]	No
Permafrost active layers	K00600; glyA, SHMT; glycine hydroxymethyltransferase [EC:2.1.2.1]	No
Permafrost active layers	K00625; pta; phosphate acetyltransferase [EC:2.3.1.8]	No
Permafrost active layers	K00672; ftr; formylmethanofuran--tetrahydromethanopterin N-formyltransferase [EC:2.3.1.101]	No
Permafrost active layers	K00830; AGXT; alanine-glyoxylate transaminase / serine-glyoxylate transaminase / serine-pyruvate transaminase [EC:2.6.1.44 2.6.1.45 2.6.1.51]	No
Permafrost active layers	K00831; serC, PSAT1; phosphoserine aminotransferase [EC:2.6.1.52]	No
Permafrost active layers	K00850; pfkA, PFK; 6-phosphofructokinase 1 [EC:2.7.1.11]	No
Permafrost active layers	K00863; DAK, TKFC; triose/dihydroxyacetone kinase / FAD-AMP lyase (cyclizing) [EC:2.7.1.28 2.7.1.29 4.6.1.15]	No
Permafrost active layers	K00918; pfkC; ADP-dependent phosphofructokinase/glucokinase [EC:2.7.1.146 2.7.1.147]	No
Permafrost active layers	K00925; ackA; acetate kinase [EC:2.7.2.1]	No
Permafrost active layers	K01007; pps, ppsA; pyruvate, water dikinase [EC:2.7.9.2]	No
Permafrost active layers	K01070; frmB, ESD, fghA; S-formylglutathione hydrolase [EC:3.1.2.12]	No
Permafrost active layers	K01079; serB, PSPH; phosphoserine phosphatase [EC:3.1.3.3]	No
Permafrost active layers	K01086; fbp-SEBP; fructose-1,6-bisphosphatase I / sedoheptulose-1,7-bisphosphatase [EC:3.1.3.11 3.1.3.37]	No
Permafrost active layers	K01499; mch; methenyltetrahydromethanopterin cyclohydrolase [EC:3.5.4.27]	No
Permafrost active layers	K01595; ppc; phosphoenolpyruvate carboxylase [EC:4.1.1.31]	No
Permafrost active layers	K01622; K01622; fructose 1,6-bisphosphate aldolase/phosphatase [EC:4.1.2.13 3.1.3.11]	No
Permafrost active layers	K01623; ALDO; fructose-bisphosphate aldolase, class I [EC:4.1.2.13]	No
Permafrost active layers	K01624; FBA, fbaA; fructose-bisphosphate aldolase, class II [EC:4.1.2.13]	No
Permafrost active layers	K01689; ENO, eno; enolase [EC:4.2.1.11]	No
Permafrost active layers	K01834; PGAM, gpmA; 2,3-bisphosphoglycerate-dependent phosphoglycerate mutase [EC:5.4.2.11]	No
Permafrost active layers	K01895; ACSS, acs; acetyl-CoA synthetase [EC:6.2.1.1]	No
Permafrost active layers	K02203; thrH; phosphoserine / homoserine phosphotransferase [EC:3.1.3.3 2.7.1.39]	No
Permafrost active layers	K02446; glpX; fructose-1,6-bisphosphatase II [EC:3.1.3.11]	No
Permafrost active layers	K03388; hdrA2; heterodisulfide reductase subunit A2 [EC:1.8.7.3 1.8.98.4 1.8.98.5 1.8.98.6]	No
Permafrost active layers	K03389; hdrB2; heterodisulfide reductase subunit B2 [EC:1.8.7.3 1.8.98.4 1.8.98.5 1.8.98.6]	No
Permafrost active layers	K03390; hdrC2; heterodisulfide reductase subunit C2 [EC:1.8.7.3 1.8.98.4 1.8.98.5 1.8.98.6]	No
Permafrost active layers	K03396; gfa; S-(hydroxymethyl)glutathione synthase [EC:4.4.1.22]	No
Permafrost active layers	K03421; mcrC; methyl-coenzyme M reductase subunit C	No
Permafrost active layers	K03422; mcrD; methyl-coenzyme M reductase subunit D	No
Permafrost active layers	K03532; torC; trimethylamine-N-oxide reductase (cytochrome c), cytochrome c-type subunit TorC	No
Permafrost active layers	K03533; torD; TorA specific chaperone	No
Permafrost active layers	K03841; FBP, fbp; fructose-1,6-bisphosphatase I [EC:3.1.3.11]	No
Permafrost active layers	K04041; fbp3; fructose-1,6-bisphosphatase III [EC:3.1.3.11]	No
Permafrost active layers	K04480; mtaB; methanol---5-hydroxybenzimidazolylcobamide Co-methyltransferase [EC:2.1.1.90]	No
Permafrost active layers	K05299; fdhA; formate dehydrogenase (NADP+) alpha subunit [EC:1.17.1.10]	No
Permafrost active layers	K05884; comC; L-2-hydroxycarboxylate dehydrogenase (NAD+) [EC:1.1.1.337]	No
Permafrost active layers	K05979; comB; 2-phosphosulfolactate phosphatase [EC:3.1.3.71]	No
Permafrost active layers	K06034; comD; sulfopyruvate decarboxylase subunit alpha [EC:4.1.1.79]	No
Permafrost active layers	K06914; mfnD; tyramine---L-glutamate ligase [EC:6.3.4.24]	No
Permafrost active layers	K07072; mfnF; (4-(4-[2-(gamma-L-glutamylamino)ethyl]phenoxymethyl)furan-2-yl)methanamine synthase [EC:2.5.1.131]	No
Permafrost active layers	K07144; mfnE; 5-(aminomethyl)-3-furanmethanol phosphate kinase [EC:2.7.4.31]	No
Permafrost active layers	K07811; torA; trimethylamine-N-oxide reductase (cytochrome c) [EC:1.7.2.3]	No
Permafrost active layers	K07812; torZ; trimethylamine-N-oxide reductase (cytochrome c) [EC:1.7.2.3]	No
Permafrost active layers	K07821; torY; trimethylamine-N-oxide reductase (cytochrome c), cytochrome c-type subunit TorY	No
Permafrost active layers	K08093; hxlA; 3-hexulose-6-phosphate synthase [EC:4.1.2.43]	No
Permafrost active layers	K08094; hxlB; 6-phospho-3-hexuloisomerase [EC:5.3.1.27]	No
Permafrost active layers	K08097; comA; phosphosulfolactate synthase [EC:4.4.1.19]	No
Permafrost active layers	K08264; hdrD; heterodisulfide reductase subunit D [EC:1.8.98.1]	No
Permafrost active layers	K08265; hdrE; heterodisulfide reductase subunit E [EC:1.8.98.1]	No
Permafrost active layers	K08685; qhpA; quinohemoprotein amine dehydrogenase [EC:1.4.9.1]	No
Permafrost active layers	K08691; mcl; malyl-CoA/(S)-citramalyl-CoA lyase [EC:4.1.3.24 4.1.3.25]	No
Permafrost active layers	K08692; mtkB; malate-CoA ligase subunit alpha [EC:6.2.1.9]	No
Permafrost active layers	K09733; mfnB; (5-formylfuran-3-yl)methyl phosphate synthase [EC:4.2.3.153]	No
Permafrost active layers	K10713; fae; 5,6,7,8-tetrahydromethanopterin hydro-lyase [EC:4.2.1.147]	No
Permafrost active layers	K10714; mtdB; methylene-tetrahydromethanopterin dehydrogenase [EC:1.5.1.-]	No
Permafrost active layers	K10944; pmoA-amoA; methane/ammonia monooxygenase subunit A [EC:1.14.18.3 1.14.99.39]	No
Permafrost active layers	K10945; pmoB-amoB; methane/ammonia monooxygenase subunit B	No
Permafrost active layers	K10946; pmoC-amoC; methane/ammonia monooxygenase subunit C	No
Permafrost active layers	K10977; aksA; methanogen homocitrate synthase [EC:2.3.3.14 2.3.3.-]	No
Permafrost active layers	K10978; aksF; methanogen homoisocitrate dehydrogenase [EC:1.1.1.87 1.1.1.-]	No
Permafrost active layers	K11212; cofD; LPPG:FO 2-phospho-L-lactate transferase [EC:2.7.8.28]	No
Permafrost active layers	K11260; fwdG; 4Fe-4S ferredoxin	No
Permafrost active layers	K11261; fwdE, fmdE; formylmethanofuran dehydrogenase subunit E [EC:1.2.7.12]	No
Permafrost active layers	K11529; gck, gckA, GLYCTK; glycerate 2-kinase [EC:2.7.1.165]	No
Permafrost active layers	K11532; glpX-SEBP; fructose-1,6-bisphosphatase II / sedoheptulose-1,7-bisphosphatase [EC:3.1.3.11 3.1.3.37]	No
Permafrost active layers	K11645; fbaB; fructose-bisphosphate aldolase, class I [EC:4.1.2.13]	No
Permafrost active layers	K11779; fbiC; FO synthase [EC:2.5.1.147 4.3.1.32]	No
Permafrost active layers	K11780; cofG; 7,8-didemethyl-8-hydroxy-5-deazariboflavin synthase [EC:4.3.1.32]	No
Permafrost active layers	K11781; cofH; 5-amino-6-(D-ribitylamino)uracil---L-tyrosine 4-hydroxyphenyl transferase [EC:2.5.1.147]	No
Permafrost active layers	K12234; cofE, fbiB; coenzyme F420-0:L-glutamate ligase / coenzyme F420-1:gamma-L-glutamate ligase [EC:6.3.2.31 6.3.2.34]	No
Permafrost active layers	K13039; comE; sulfopyruvate decarboxylase subunit beta [EC:4.1.1.79]	No
Permafrost active layers	K13788; pta; phosphate acetyltransferase [EC:2.3.1.8]	No
Permafrost active layers	K13812; fae-hps; bifunctional enzyme Fae/Hps [EC:4.2.1.147 4.1.2.43]	No
Permafrost active layers	K13831; hps-phi; 3-hexulose-6-phosphate synthase / 6-phospho-3-hexuloisomerase [EC:4.1.2.43 5.3.1.27]	No
Permafrost active layers	K14028; mdh1, mxaF; methanol dehydrogenase (cytochrome c) subunit 1 [EC:1.1.2.7]	No
Permafrost active layers	K14067; mtkA; malate-CoA ligase subunit beta [EC:6.2.1.9]	No
Permafrost active layers	K14080; mtaA; [methyl-Co(III) methanol-specific corrinoid protein]:coenzyme M methyltransferase [EC:2.1.1.246]	No
Permafrost active layers	K14081; mtaC; methanol corrinoid protein	No
Permafrost active layers	K14082; mtbA; [methyl-Co(III) methylamine-specific corrinoid protein]:coenzyme M methyltransferase [EC:2.1.1.247]	No
Permafrost active layers	K14083; mttB; trimethylamine---corrinoid protein Co-methyltransferase [EC:2.1.1.250]	No
Permafrost active layers	K14084; mttC; trimethylamine corrinoid protein	No
Permafrost active layers	K14126; mvhA, vhuA, vhcA; F420-non-reducing hydrogenase large subunit [EC:1.12.99.- 1.8.98.5]	No
Permafrost active layers	K14127; mvhD, vhuD, vhcD; F420-non-reducing hydrogenase iron-sulfur subunit [EC:1.12.99.- 1.8.98.5 1.8.98.6]	No
Permafrost active layers	K14128; mvhG, vhuG, vhcG; F420-non-reducing hydrogenase small subunit [EC:1.12.99.- 1.8.98.5]	No
Permafrost active layers	K14940; cofF; gamma-F420-2:alpha-L-glutamate ligase [EC:6.3.2.32]	No
Permafrost active layers	K14941; cofC; 2-phospho-L-lactate guanylyltransferase [EC:2.7.7.68]	No
Permafrost active layers	K15022; fdhB; formate dehydrogenase (NADP+) beta subunit [EC:1.17.1.10]	No
Permafrost active layers	K15228; mauA; methylamine dehydrogenase light chain [EC:1.4.9.1]	No
Permafrost active layers	K15229; mauB; methylamine dehydrogenase heavy chain [EC:1.4.9.1]	No
Permafrost active layers	K15633; gpmI; 2,3-bisphosphoglycerate-independent phosphoglycerate mutase [EC:5.4.2.12]	No
Permafrost active layers	K15634; gpmB; probable phosphoglycerate mutase [EC:5.4.2.12]	No
Permafrost active layers	K15635; apgM; 2,3-bisphosphoglycerate-independent phosphoglycerate mutase [EC:5.4.2.12]	No
Permafrost active layers	K16157; mmoX; methane monooxygenase component A alpha chain [EC:1.14.13.25]	No
Permafrost active layers	K16158; mmoY; methane monooxygenase component A beta chain [EC:1.14.13.25]	No
Permafrost active layers	K16159; mmoZ; methane monooxygenase component A gamma chain [EC:1.14.13.25]	No
Permafrost active layers	K16160; mmoB; methane monooxygenase regulatory protein B	No
Permafrost active layers	K16161; mmoC; methane monooxygenase component C [EC:1.14.13.25]	No
Permafrost active layers	K16162; mmoD; methane monooxygenase component D	No
Permafrost active layers	K16176; mtmB; methylamine---corrinoid protein Co-methyltransferase [EC:2.1.1.248]	No
Permafrost active layers	K16177; mtmC; monomethylamine corrinoid protein	No
Permafrost active layers	K16178; mtbB; dimethylamine---corrinoid protein Co-methyltransferase [EC:2.1.1.249]	No
Permafrost active layers	K16179; mtbC; dimethylamine corrinoid protein	No
Permafrost active layers	K16254; mxaJ; mxaJ protein	No
Permafrost active layers	K16255; mxaG; cytochrome c-L	No
Permafrost active layers	K16256; mxaA; mxaA protein	No
Permafrost active layers	K16257; mxaC; mxaC protein	No
Permafrost active layers	K16258; mxaK; mxaK protein	No
Permafrost active layers	K16259; mxaL; mxaL protein	No
Permafrost active layers	K16260; mxaD; mxaD protein	No
Permafrost active layers	K16305; K16305; fructose-bisphosphate aldolase / 6-deoxy-5-ketofructose 1-phosphate synthase [EC:4.1.2.13 2.2.1.11]	No
Permafrost active layers	K16306; K16306; fructose-bisphosphate aldolase / 2-amino-3,7-dideoxy-D-threo-hept-6-ulosonate synthase [EC:4.1.2.13 2.2.1.10]	No
Permafrost active layers	K16370; pfkB; 6-phosphofructokinase 2 [EC:2.7.1.11]	No
Permafrost active layers	K16792; aksD; methanogen homoaconitase large subunit [EC:4.2.1.114]	No
Permafrost active layers	K16793; aksE; methanogen homoaconitase small subunit [EC:4.2.1.114]	No
Permafrost active layers	K17067; mdo; formaldehyde dismutase / methanol dehydrogenase [EC:1.2.98.1 1.1.99.37]	No
Permafrost active layers	K18277; tmm; trimethylamine monooxygenase [EC:1.14.13.148]	No
Permafrost active layers	K18933; mfnA, adc; tyrosine decarboxylase / aspartate 1-decarboxylase [EC:4.1.1.25 4.1.1.11]	No
Permafrost active layers	K19793; mfnC; (5-formylfuran-3-yl)methyl phosphate transaminase [EC:2.6.1.108]	No
Permafrost active layers	K21071; pfk, pfp; ATP-dependent phosphofructokinase / diphosphate-dependent phosphofructokinase [EC:2.7.1.11 2.7.1.90]	No
Permafrost active layers	K22081; mgsA; methylamine---glutamate N-methyltransferase subunit A [EC:2.1.1.21]	No
Permafrost active layers	K22082; mgsB; methylamine---glutamate N-methyltransferase subunit B [EC:2.1.1.21]	No
Permafrost active layers	K22083; mgsC; methylamine---glutamate N-methyltransferase subunit C [EC:2.1.1.21]	No
Permafrost active layers	K22084; mgdA; methylglutamate dehydrogenase subunit A [EC:1.5.99.5]	No
Permafrost active layers	K22085; mgdB; methylglutamate dehydrogenase subunit B [EC:1.5.99.5]	No
Permafrost active layers	K22086; mgdC; methylglutamate dehydrogenase subunit C [EC:1.5.99.5]	No
Permafrost active layers	K22087; mgdD; methylglutamate dehydrogenase subunit D [EC:1.5.99.5]	No
Permafrost active layers	K22305; psp; phosphoserine phosphatase [EC:3.1.3.3]	No
Permafrost active layers	K22480; hdrA1; heterodisulfide reductase subunit A1 [EC:1.8.7.3]	No
Permafrost active layers	K22481; hdrB1; heterodisulfide reductase subunit B1 [EC:1.8.7.3]	No
Permafrost active layers	K22482; hdrC1; heterodisulfide reductase subunit C1 [EC:1.8.7.3]	No
Permafrost active layers	K22515; fdwB; formate dehydrogenase beta subunit [EC:1.17.1.9]	No
Permafrost active layers	K22516; fdhA; formate dehydrogenase (coenzyme F420) alpha subunit [EC:1.17.98.3 1.8.98.6]	No
Lake sediment	K00018; hprA; glycerate dehydrogenase [EC:1.1.1.29]	No
Lake sediment	K00024; mdh; malate dehydrogenase [EC:1.1.1.37]	No
Lake sediment	K00058; serA, PHGDH; D-3-phosphoglycerate dehydrogenase / 2-oxoglutarate reductase [EC:1.1.1.95 1.1.1.399]	No
Lake sediment	K00121; frmA, ADH5, adhC; S-(hydroxymethyl)glutathione dehydrogenase / alcohol dehydrogenase [EC:1.1.1.284 1.1.1.1]	No
Lake sediment	K00122; FDH; formate dehydrogenase [EC:1.17.1.9]	No
Lake sediment	K00123; fdoG, fdhF, fdwA; formate dehydrogenase major subunit [EC:1.17.1.9]	No
Lake sediment	K00124; fdoH, fdsB; formate dehydrogenase iron-sulfur subunit	No
Lake sediment	K00125; fdhB; formate dehydrogenase (coenzyme F420) beta subunit [EC:1.17.98.3 1.8.98.6]	No
Lake sediment	K00126; fdsD; formate dehydrogenase subunit delta [EC:1.17.1.9]	No
Lake sediment	K00127; fdoI, fdsG; formate dehydrogenase subunit gamma	No
Lake sediment	K00148; fdhA; glutathione-independent formaldehyde dehydrogenase [EC:1.2.1.46]	No
Lake sediment	K00169; porA; pyruvate ferredoxin oxidoreductase alpha subunit [EC:1.2.7.1]	No
Lake sediment	K00170; porB; pyruvate ferredoxin oxidoreductase beta subunit [EC:1.2.7.1]	No
Lake sediment	K00171; porD; pyruvate ferredoxin oxidoreductase delta subunit [EC:1.2.7.1]	No
Lake sediment	K00172; porG; pyruvate ferredoxin oxidoreductase gamma subunit [EC:1.2.7.1]	No
Lake sediment	K00192; cdhA; anaerobic carbon-monoxide dehydrogenase, CODH/ACS complex subunit alpha [EC:1.2.7.4]	No
Lake sediment	K00193; cdhC; acetyl-CoA decarbonylase/synthase, CODH/ACS complex subunit beta [EC:2.3.1.169]	No
Lake sediment	K00194; cdhD, acsD; acetyl-CoA decarbonylase/synthase, CODH/ACS complex subunit delta [EC:2.1.1.245]	No
Lake sediment	K00195; cdhB; anaerobic carbon-monoxide dehydrogenase, CODH/ACS complex subunit epsilon	No
Lake sediment	K00196; cooF; anaerobic carbon-monoxide dehydrogenase iron sulfur subunit	No
Lake sediment	K00197; cdhE, acsC; acetyl-CoA decarbonylase/synthase, CODH/ACS complex subunit gamma [EC:2.1.1.245]	No
Lake sediment	K00198; cooS, acsA; anaerobic carbon-monoxide dehydrogenase catalytic subunit [EC:1.2.7.4]	No
Lake sediment	K00200; fwdA, fmdA; formylmethanofuran dehydrogenase subunit A [EC:1.2.7.12]	No
Lake sediment	K00201; fwdB, fmdB; formylmethanofuran dehydrogenase subunit B [EC:1.2.7.12]	No
Lake sediment	K00202; fwdC, fmdC; formylmethanofuran dehydrogenase subunit C [EC:1.2.7.12]	No
Lake sediment	K00203; fwdD, fmdD; formylmethanofuran dehydrogenase subunit D [EC:1.2.7.12]	No
Lake sediment	K00204; fwdH; 4Fe-4S ferredoxin	No
Lake sediment	K00205; fwdF, fmdF; 4Fe-4S ferredoxin	No
Lake sediment	K00300; mtdA; methylenetetrahydrofolate/methylenetetrahydromethanopterin dehydrogenase (NADP+) [EC:1.5.1.5 1.5.1.-]	No
Lake sediment	K00317; dmd-tmd; dimethylamine/trimethylamine dehydrogenase [EC:1.5.8.1 1.5.8.2]	No
Lake sediment	K00319; mtd; methylenetetrahydromethanopterin dehydrogenase [EC:1.5.98.1]	No
Lake sediment	K00320; mer; 5,10-methylenetetrahydromethanopterin reductase [EC:1.5.98.2]	No
Lake sediment	K00399; mcrA; methyl-coenzyme M reductase alpha subunit [EC:2.8.4.1]	No
Lake sediment	K00400; K00400; methyl coenzyme M reductase system, component A2	No
Lake sediment	K00401; mcrB; methyl-coenzyme M reductase beta subunit [EC:2.8.4.1]	No
Lake sediment	K00402; mcrG; methyl-coenzyme M reductase gamma subunit [EC:2.8.4.1]	No
Lake sediment	K00440; frhA; coenzyme F420 hydrogenase subunit alpha [EC:1.12.98.1]	No
Lake sediment	K00441; frhB; coenzyme F420 hydrogenase subunit beta [EC:1.12.98.1]	No
Lake sediment	K00442; frhD; coenzyme F420 hydrogenase subunit delta	No
Lake sediment	K00443; frhG; coenzyme F420 hydrogenase subunit gamma [EC:1.12.98.1]	No
Lake sediment	K00577; mtrA; tetrahydromethanopterin S-methyltransferase subunit A [EC:2.1.1.86]	No
Lake sediment	K00578; mtrB; tetrahydromethanopterin S-methyltransferase subunit B [EC:2.1.1.86]	No
Lake sediment	K00579; mtrC; tetrahydromethanopterin S-methyltransferase subunit C [EC:2.1.1.86]	No
Lake sediment	K00580; mtrD; tetrahydromethanopterin S-methyltransferase subunit D [EC:2.1.1.86]	No
Lake sediment	K00581; mtrE; tetrahydromethanopterin S-methyltransferase subunit E [EC:2.1.1.86]	No
Lake sediment	K00582; mtrF; tetrahydromethanopterin S-methyltransferase subunit F [EC:2.1.1.86]	No
Lake sediment	K00583; mtrG; tetrahydromethanopterin S-methyltransferase subunit G [EC:2.1.1.86]	No
Lake sediment	K00584; mtrH; tetrahydromethanopterin S-methyltransferase subunit H [EC:2.1.1.86]	No
Lake sediment	K00600; glyA, SHMT; glycine hydroxymethyltransferase [EC:2.1.2.1]	No
Lake sediment	K00625; E2.3.1.8, pta; phosphate acetyltransferase [EC:2.3.1.8]	No
Lake sediment	K00672; ftr; formylmethanofuran--tetrahydromethanopterin N-formyltransferase [EC:2.3.1.101]	No
Lake sediment	K00830; AGXT; alanine-glyoxylate transaminase / serine-glyoxylate transaminase / serine-pyruvate transaminase [EC:2.6.1.44 2.6.1.45 2.6.1.51]	No
Lake sediment	K00831; serC, PSAT1; phosphoserine aminotransferase [EC:2.6.1.52]	No
Lake sediment	K00850; pfkA, PFK; 6-phosphofructokinase 1 [EC:2.7.1.11]	No
Lake sediment	K00863; DAK, TKFC; triose/dihydroxyacetone kinase / FAD-AMP lyase (cyclizing) [EC:2.7.1.28 2.7.1.29 4.6.1.15]	No
Lake sediment	K00918; pfkC; ADP-dependent phosphofructokinase/glucokinase [EC:2.7.1.146 2.7.1.147]	No
Lake sediment	K00925; ackA; acetate kinase [EC:2.7.2.1]	No
Lake sediment	K01007; pps, ppsA; pyruvate, water dikinase [EC:2.7.9.2]	No
Lake sediment	K01070; frmB, ESD, fghA; S-formylglutathione hydrolase [EC:3.1.2.12]	No
Lake sediment	K01079; serB, PSPH; phosphoserine phosphatase [EC:3.1.3.3]	No
Lake sediment	K01086; fbp-SEBP; fructose-1,6-bisphosphatase I / sedoheptulose-1,7-bisphosphatase [EC:3.1.3.11 3.1.3.37]	No
Lake sediment	K01499; mch; methenyltetrahydromethanopterin cyclohydrolase [EC:3.5.4.27]	No
Lake sediment	K01595; ppc; phosphoenolpyruvate carboxylase [EC:4.1.1.31]	No
Lake sediment	K01622; K01622; fructose 1,6-bisphosphate aldolase/phosphatase [EC:4.1.2.13 3.1.3.11]	No
Lake sediment	K01623; ALDO; fructose-bisphosphate aldolase, class I [EC:4.1.2.13]	No
Lake sediment	K01624; FBA, fbaA; fructose-bisphosphate aldolase, class II [EC:4.1.2.13]	No
Lake sediment	K01689; ENO, eno; enolase [EC:4.2.1.11]	No
Lake sediment	K01834; PGAM, gpmA; 2,3-bisphosphoglycerate-dependent phosphoglycerate mutase [EC:5.4.2.11]	No
Lake sediment	K01895; ACSS, acs; acetyl-CoA synthetase [EC:6.2.1.1]	No
Lake sediment	K02203; thrH; phosphoserine / homoserine phosphotransferase [EC:3.1.3.3 2.7.1.39]	No
Lake sediment	K02446; glpX; fructose-1,6-bisphosphatase II [EC:3.1.3.11]	No
Lake sediment	K03388; hdrA2; heterodisulfide reductase subunit A2 [EC:1.8.7.3 1.8.98.4 1.8.98.5 1.8.98.6]	No
Lake sediment	K03389; hdrB2; heterodisulfide reductase subunit B2 [EC:1.8.7.3 1.8.98.4 1.8.98.5 1.8.98.6]	No
Lake sediment	K03390; hdrC2; heterodisulfide reductase subunit C2 [EC:1.8.7.3 1.8.98.4 1.8.98.5 1.8.98.6]	No
Lake sediment	K03396; gfa; S-(hydroxymethyl)glutathione synthase [EC:4.4.1.22]	No
Lake sediment	K03421; mcrC; methyl-coenzyme M reductase subunit C	No
Lake sediment	K03422; mcrD; methyl-coenzyme M reductase subunit D	No
Lake sediment	K03532; torC; trimethylamine-N-oxide reductase (cytochrome c), cytochrome c-type subunit TorC	No
Lake sediment	K03533; torD; TorA specific chaperone	No
Lake sediment	K03841; FBP, fbp; fructose-1,6-bisphosphatase I [EC:3.1.3.11]	No
Lake sediment	K04041; fbp3; fructose-1,6-bisphosphatase III [EC:3.1.3.11]	No
Lake sediment	K04480; mtaB; methanol---5-hydroxybenzimidazolylcobamide Co-methyltransferase [EC:2.1.1.90]	No
Lake sediment	K05299; fdhA; formate dehydrogenase (NADP+) alpha subunit [EC:1.17.1.10]	No
Lake sediment	K05884; comC; L-2-hydroxycarboxylate dehydrogenase (NAD+) [EC:1.1.1.337]	No
Lake sediment	K05979; comB; 2-phosphosulfolactate phosphatase [EC:3.1.3.71]	No
Lake sediment	K06034; comD; sulfopyruvate decarboxylase subunit alpha [EC:4.1.1.79]	No
Lake sediment	K06914; mfnD; tyramine---L-glutamate ligase [EC:6.3.4.24]	No
Lake sediment	K07072; mfnF; (4-(4-[2-(gamma-L-glutamylamino)ethyl]phenoxymethyl)furan-2-yl)methanamine synthase [EC:2.5.1.131]	No
Lake sediment	K07144; mfnE; 5-(aminomethyl)-3-furanmethanol phosphate kinase [EC:2.7.4.31]	No
Lake sediment	K07812; torZ; trimethylamine-N-oxide reductase (cytochrome c) [EC:1.7.2.3]	No
Lake sediment	K07821; torY; trimethylamine-N-oxide reductase (cytochrome c), cytochrome c-type subunit TorY	No
Lake sediment	K08093; hxlA; 3-hexulose-6-phosphate synthase [EC:4.1.2.43]	No
Lake sediment	K08094; hxlB; 6-phospho-3-hexuloisomerase [EC:5.3.1.27]	No
Lake sediment	K08097; comA; phosphosulfolactate synthase [EC:4.4.1.19]	No
Lake sediment	K08264; hdrD; heterodisulfide reductase subunit D [EC:1.8.98.1]	No
Lake sediment	K08265; hdrE; heterodisulfide reductase subunit E [EC:1.8.98.1]	No
Lake sediment	K08685; qhpA; quinohemoprotein amine dehydrogenase [EC:1.4.9.1]	No
Lake sediment	K08691; mcl; malyl-CoA/(S)-citramalyl-CoA lyase [EC:4.1.3.24 4.1.3.25]	No
Lake sediment	K08692; mtkB; malate-CoA ligase subunit alpha [EC:6.2.1.9]	No
Lake sediment	K09733; mfnB; (5-formylfuran-3-yl)methyl phosphate synthase [EC:4.2.3.153]	No
Lake sediment	K10713; fae; 5,6,7,8-tetrahydromethanopterin hydro-lyase [EC:4.2.1.147]	No
Lake sediment	K10714; mtdB; methylene-tetrahydromethanopterin dehydrogenase [EC:1.5.1.-]	No
Lake sediment	K10944; pmoA-amoA; methane/ammonia monooxygenase subunit A [EC:1.14.18.3 1.14.99.39]	No
Lake sediment	K10945; pmoB-amoB; methane/ammonia monooxygenase subunit B	No
Lake sediment	K10946; pmoC-amoC; methane/ammonia monooxygenase subunit C	No
Lake sediment	K10977; aksA; methanogen homocitrate synthase [EC:2.3.3.14 2.3.3.-]	No
Lake sediment	K10978; aksF; methanogen homoisocitrate dehydrogenase [EC:1.1.1.87 1.1.1.-]	No
Lake sediment	K11212; cofD; LPPG:FO 2-phospho-L-lactate transferase [EC:2.7.8.28]	No
Lake sediment	K11260; fwdG; 4Fe-4S ferredoxin	No
Lake sediment	K11261; fwdE, fmdE; formylmethanofuran dehydrogenase subunit E [EC:1.2.7.12]	No
Lake sediment	K11529; gck, gckA, GLYCTK; glycerate 2-kinase [EC:2.7.1.165]	No
Lake sediment	K11532; glpX-SEBP; fructose-1,6-bisphosphatase II / sedoheptulose-1,7-bisphosphatase [EC:3.1.3.11 3.1.3.37]	No
Lake sediment	K11645; fbaB; fructose-bisphosphate aldolase, class I [EC:4.1.2.13]	No
Lake sediment	K11779; fbiC; FO synthase [EC:2.5.1.147 4.3.1.32]	No
Lake sediment	K11780; cofG; 7,8-didemethyl-8-hydroxy-5-deazariboflavin synthase [EC:4.3.1.32]	No
Lake sediment	K11781; cofH; 5-amino-6-(D-ribitylamino)uracil---L-tyrosine 4-hydroxyphenyl transferase [EC:2.5.1.147]	No
Lake sediment	K12234; cofE, fbiB; coenzyme F420-0:L-glutamate ligase / coenzyme F420-1:gamma-L-glutamate ligase [EC:6.3.2.31 6.3.2.34]	No
Lake sediment	K13039; comE; sulfopyruvate decarboxylase subunit beta [EC:4.1.1.79]	No
Lake sediment	K13788; pta; phosphate acetyltransferase [EC:2.3.1.8]	No
Lake sediment	K13812; fae-hps; bifunctional enzyme Fae/Hps [EC:4.2.1.147 4.1.2.43]	No
Lake sediment	K13831; hps-phi; 3-hexulose-6-phosphate synthase / 6-phospho-3-hexuloisomerase [EC:4.1.2.43 5.3.1.27]	No
Lake sediment	K14028; mdh1, mxaF; methanol dehydrogenase (cytochrome c) subunit 1 [EC:1.1.2.7]	No
Lake sediment	K14067; mtkA; malate-CoA ligase subunit beta [EC:6.2.1.9]	No
Lake sediment	K14080; mtaA; [methyl-Co(III) methanol-specific corrinoid protein]:coenzyme M methyltransferase [EC:2.1.1.246]	No
Lake sediment	K14081; mtaC; methanol corrinoid protein	No
Lake sediment	K14082; mtbA; [methyl-Co(III) methylamine-specific corrinoid protein]:coenzyme M methyltransferase [EC:2.1.1.247]	No
Lake sediment	K14083; mttB; trimethylamine---corrinoid protein Co-methyltransferase [EC:2.1.1.250]	No
Lake sediment	K14084; mttC; trimethylamine corrinoid protein	No
Lake sediment	K14126; mvhA, vhuA, vhcA; F420-non-reducing hydrogenase large subunit [EC:1.12.99.- 1.8.98.5]	No
Lake sediment	K14127; mvhD, vhuD, vhcD; F420-non-reducing hydrogenase iron-sulfur subunit [EC:1.12.99.- 1.8.98.5 1.8.98.6]	No
Lake sediment	K14128; mvhG, vhuG, vhcG; F420-non-reducing hydrogenase small subunit [EC:1.12.99.- 1.8.98.5]	No
Lake sediment	K14940; cofF; gamma-F420-2:alpha-L-glutamate ligase [EC:6.3.2.32]	Yes
Lake sediment	K14941; cofC; 2-phospho-L-lactate guanylyltransferase [EC:2.7.7.68]	No
Lake sediment	K15022; fdhB; formate dehydrogenase (NADP+) beta subunit [EC:1.17.1.10]	No
Lake sediment	K15228; mauA; methylamine dehydrogenase light chain [EC:1.4.9.1]	No
Lake sediment	K15229; mauB; methylamine dehydrogenase heavy chain [EC:1.4.9.1]	No
Lake sediment	K15633; gpmI; 2,3-bisphosphoglycerate-independent phosphoglycerate mutase [EC:5.4.2.12]	No
Lake sediment	K15634; gpmB; probable phosphoglycerate mutase [EC:5.4.2.12]	No
Lake sediment	K15635; apgM; 2,3-bisphosphoglycerate-independent phosphoglycerate mutase [EC:5.4.2.12]	No
Lake sediment	K16161; mmoC; methane monooxygenase component C [EC:1.14.13.25]	No
Lake sediment	K16176; mtmB; methylamine---corrinoid protein Co-methyltransferase [EC:2.1.1.248]	No
Lake sediment	K16177; mtmC; monomethylamine corrinoid protein	No
Lake sediment	K16178; mtbB; dimethylamine---corrinoid protein Co-methyltransferase [EC:2.1.1.249]	No
Lake sediment	K16179; mtbC; dimethylamine corrinoid protein	No
Lake sediment	K16254; mxaJ; mxaJ protein	No
Lake sediment	K16255; mxaG; cytochrome c-L	No
Lake sediment	K16256; mxaA; mxaA protein	No
Lake sediment	K16257; mxaC; mxaC protein	No
Lake sediment	K16258; mxaK; mxaK protein	No
Lake sediment	K16259; mxaL; mxaL protein	No
Lake sediment	K16260; mxaD; mxaD protein	No
Lake sediment	K16305; K16305; fructose-bisphosphate aldolase / 6-deoxy-5-ketofructose 1-phosphate synthase [EC:4.1.2.13 2.2.1.11]	No
Lake sediment	K16306; K16306; fructose-bisphosphate aldolase / 2-amino-3,7-dideoxy-D-threo-hept-6-ulosonate synthase [EC:4.1.2.13 2.2.1.10]	No
Lake sediment	K16370; pfkB; 6-phosphofructokinase 2 [EC:2.7.1.11]	No
Lake sediment	K16792; aksD; methanogen homoaconitase large subunit [EC:4.2.1.114]	No
Lake sediment	K16793; aksE; methanogen homoaconitase small subunit [EC:4.2.1.114]	No
Lake sediment	K17067; mdo; formaldehyde dismutase / methanol dehydrogenase [EC:1.2.98.1 1.1.99.37]	No
Lake sediment	K18277; tmm; trimethylamine monooxygenase [EC:1.14.13.148]	No
Lake sediment	K18933; mfnA, adc; tyrosine decarboxylase / aspartate 1-decarboxylase [EC:4.1.1.25 4.1.1.11]	No
Lake sediment	K19793; mfnC; (5-formylfuran-3-yl)methyl phosphate transaminase [EC:2.6.1.108]	No
Lake sediment	K21071; pfk, pfp; ATP-dependent phosphofructokinase / diphosphate-dependent phosphofructokinase [EC:2.7.1.11 2.7.1.90]	No
Lake sediment	K22015; fdhF; formate dehydrogenase (acceptor) [EC:1.17.99.7]	No
Lake sediment	K22081; mgsA; methylamine---glutamate N-methyltransferase subunit A [EC:2.1.1.21]	No
Lake sediment	K22082; mgsB; methylamine---glutamate N-methyltransferase subunit B [EC:2.1.1.21]	No
Lake sediment	K22083; mgsC; methylamine---glutamate N-methyltransferase subunit C [EC:2.1.1.21]	No
Lake sediment	K22084; mgdA; methylglutamate dehydrogenase subunit A [EC:1.5.99.5]	No
Lake sediment	K22085; mgdB; methylglutamate dehydrogenase subunit B [EC:1.5.99.5]	No
Lake sediment	K22086; mgdC; methylglutamate dehydrogenase subunit C [EC:1.5.99.5]	No
Lake sediment	K22087; mgdD; methylglutamate dehydrogenase subunit D [EC:1.5.99.5]	No
Lake sediment	K22305; psp; phosphoserine phosphatase [EC:3.1.3.3]	No
Lake sediment	K22480; hdrA1; heterodisulfide reductase subunit A1 [EC:1.8.7.3]	No
Lake sediment	K22481; hdrB1; heterodisulfide reductase subunit B1 [EC:1.8.7.3]	No
Lake sediment	K22482; hdrC1; heterodisulfide reductase subunit C1 [EC:1.8.7.3]	No
Lake sediment	K22515; fdwB; formate dehydrogenase beta subunit [EC:1.17.1.9]	No
Lake sediment	K22516; fdhA; formate dehydrogenase (coenzyme F420) alpha subunit [EC:1.17.98.3 1.8.98.6]	No
Lake water	K00018; hprA; glycerate dehydrogenase [EC:1.1.1.29]	No
Lake water	K00024; mdh; malate dehydrogenase [EC:1.1.1.37]	No
Lake water	K00058; serA, PHGDH; D-3-phosphoglycerate dehydrogenase / 2-oxoglutarate reductase [EC:1.1.1.95 1.1.1.399]	No
Lake water	K00121; frmA, ADH5, adhC; S-(hydroxymethyl)glutathione dehydrogenase / alcohol dehydrogenase [EC:1.1.1.284 1.1.1.1]	No
Lake water	K00122; FDH; formate dehydrogenase [EC:1.17.1.9]	No
Lake water	K00123; fdoG, fdhF, fdwA; formate dehydrogenase major subunit [EC:1.17.1.9]	No
Lake water	K00124; fdoH, fdsB; formate dehydrogenase iron-sulfur subunit	No
Lake water	K00125; fdhB; formate dehydrogenase (coenzyme F420) beta subunit [EC:1.17.98.3 1.8.98.6]	No
Lake water	K00126; fdsD; formate dehydrogenase subunit delta [EC:1.17.1.9]	No
Lake water	K00127; fdoI, fdsG; formate dehydrogenase subunit gamma	No
Lake water	K00148; fdhA; glutathione-independent formaldehyde dehydrogenase [EC:1.2.1.46]	No
Lake water	K00169; porA; pyruvate ferredoxin oxidoreductase alpha subunit [EC:1.2.7.1]	No
Lake water	K00170; porB; pyruvate ferredoxin oxidoreductase beta subunit [EC:1.2.7.1]	No
Lake water	K00171; porD; pyruvate ferredoxin oxidoreductase delta subunit [EC:1.2.7.1]	No
Lake water	K00172; porG; pyruvate ferredoxin oxidoreductase gamma subunit [EC:1.2.7.1]	No
Lake water	K00192; cdhA; anaerobic carbon-monoxide dehydrogenase, CODH/ACS complex subunit alpha [EC:1.2.7.4]	No
Lake water	K00193; cdhC; acetyl-CoA decarbonylase/synthase, CODH/ACS complex subunit beta [EC:2.3.1.169]	No
Lake water	K00194; cdhD, acsD; acetyl-CoA decarbonylase/synthase, CODH/ACS complex subunit delta [EC:2.1.1.245]	No
Lake water	K00195; cdhB; anaerobic carbon-monoxide dehydrogenase, CODH/ACS complex subunit epsilon	No
Lake water	K00196; cooF; anaerobic carbon-monoxide dehydrogenase iron sulfur subunit	No
Lake water	K00197; cdhE, acsC; acetyl-CoA decarbonylase/synthase, CODH/ACS complex subunit gamma [EC:2.1.1.245]	No
Lake water	K00198; cooS, acsA; anaerobic carbon-monoxide dehydrogenase catalytic subunit [EC:1.2.7.4]	No
Lake water	K00200; fwdA, fmdA; formylmethanofuran dehydrogenase subunit A [EC:1.2.7.12]	No
Lake water	K00201; fwdB, fmdB; formylmethanofuran dehydrogenase subunit B [EC:1.2.7.12]	No
Lake water	K00202; fwdC, fmdC; formylmethanofuran dehydrogenase subunit C [EC:1.2.7.12]	No
Lake water	K00203; fwdD, fmdD; formylmethanofuran dehydrogenase subunit D [EC:1.2.7.12]	No
Lake water	K00204; fwdH; 4Fe-4S ferredoxin	No
Lake water	K00205; fwdF, fmdF; 4Fe-4S ferredoxin	No
Lake water	K00300; mtdA; methylenetetrahydrofolate/methylenetetrahydromethanopterin dehydrogenase (NADP+) [EC:1.5.1.5 1.5.1.-]	No
Lake water	K00317; dmd-tmd; dimethylamine/trimethylamine dehydrogenase [EC:1.5.8.1 1.5.8.2]	No
Lake water	K00319; mtd; methylenetetrahydromethanopterin dehydrogenase [EC:1.5.98.1]	No
Lake water	K00320; mer; 5,10-methylenetetrahydromethanopterin reductase [EC:1.5.98.2]	No
Lake water	K00399; mcrA; methyl-coenzyme M reductase alpha subunit [EC:2.8.4.1]	No
Lake water	K00400; K00400; methyl coenzyme M reductase system, component A2	No
Lake water	K00401; mcrB; methyl-coenzyme M reductase beta subunit [EC:2.8.4.1]	No
Lake water	K00402; mcrG; methyl-coenzyme M reductase gamma subunit [EC:2.8.4.1]	No
Lake water	K00440; frhA; coenzyme F420 hydrogenase subunit alpha [EC:1.12.98.1]	No
Lake water	K00441; frhB; coenzyme F420 hydrogenase subunit beta [EC:1.12.98.1]	No
Lake water	K00442; frhD; coenzyme F420 hydrogenase subunit delta	No
Lake water	K00443; frhG; coenzyme F420 hydrogenase subunit gamma [EC:1.12.98.1]	No
Lake water	K00577; mtrA; tetrahydromethanopterin S-methyltransferase subunit A [EC:2.1.1.86]	No
Lake water	K00579; mtrC; tetrahydromethanopterin S-methyltransferase subunit C [EC:2.1.1.86]	No
Lake water	K00580; mtrD; tetrahydromethanopterin S-methyltransferase subunit D [EC:2.1.1.86]	No
Lake water	K00581; mtrE; tetrahydromethanopterin S-methyltransferase subunit E [EC:2.1.1.86]	No
Lake water	K00584; mtrH; tetrahydromethanopterin S-methyltransferase subunit H [EC:2.1.1.86]	No
Lake water	K00600; glyA, SHMT; glycine hydroxymethyltransferase [EC:2.1.2.1]	Yes
Lake water	K00625; E2.3.1.8, pta; phosphate acetyltransferase [EC:2.3.1.8]	No
Lake water	K00672; ftr; formylmethanofuran--tetrahydromethanopterin N-formyltransferase [EC:2.3.1.101]	No
Lake water	K00830; AGXT; alanine-glyoxylate transaminase / serine-glyoxylate transaminase / serine-pyruvate transaminase [EC:2.6.1.44 2.6.1.45 2.6.1.51]	No
Lake water	K00831; serC, PSAT1; phosphoserine aminotransferase [EC:2.6.1.52]	No
Lake water	K00850; pfkA, PFK; 6-phosphofructokinase 1 [EC:2.7.1.11]	No
Lake water	K00863; DAK, TKFC; triose/dihydroxyacetone kinase / FAD-AMP lyase (cyclizing) [EC:2.7.1.28 2.7.1.29 4.6.1.15]	No
Lake water	K00918; pfkC; ADP-dependent phosphofructokinase/glucokinase [EC:2.7.1.146 2.7.1.147]	No
Lake water	K00925; ackA; acetate kinase [EC:2.7.2.1]	No
Lake water	K01007; pps, ppsA; pyruvate, water dikinase [EC:2.7.9.2]	No
Lake water	K01070; frmB, ESD, fghA; S-formylglutathione hydrolase [EC:3.1.2.12]	No
Lake water	K01079; serB, PSPH; phosphoserine phosphatase [EC:3.1.3.3]	No
Lake water	K01086; fbp-SEBP; fructose-1,6-bisphosphatase I / sedoheptulose-1,7-bisphosphatase [EC:3.1.3.11 3.1.3.37]	No
Lake water	K01499; mch; methenyltetrahydromethanopterin cyclohydrolase [EC:3.5.4.27]	No
Lake water	K01595; ppc; phosphoenolpyruvate carboxylase [EC:4.1.1.31]	No
Lake water	K01622; K01622; fructose 1,6-bisphosphate aldolase/phosphatase [EC:4.1.2.13 3.1.3.11]	No
Lake water	K01623; ALDO; fructose-bisphosphate aldolase, class I [EC:4.1.2.13]	No
Lake water	K01624; FBA, fbaA; fructose-bisphosphate aldolase, class II [EC:4.1.2.13]	No
Lake water	K01689; ENO, eno; enolase [EC:4.2.1.11]	No
Lake water	K01834; PGAM, gpmA; 2,3-bisphosphoglycerate-dependent phosphoglycerate mutase [EC:5.4.2.11]	No
Lake water	K01895; ACSS, acs; acetyl-CoA synthetase [EC:6.2.1.1]	No
Lake water	K02203; thrH; phosphoserine / homoserine phosphotransferase [EC:3.1.3.3 2.7.1.39]	No
Lake water	K02446; glpX; fructose-1,6-bisphosphatase II [EC:3.1.3.11]	No
Lake water	K03388; hdrA2; heterodisulfide reductase subunit A2 [EC:1.8.7.3 1.8.98.4 1.8.98.5 1.8.98.6]	No
Lake water	K03389; hdrB2; heterodisulfide reductase subunit B2 [EC:1.8.7.3 1.8.98.4 1.8.98.5 1.8.98.6]	No
Lake water	K03390; hdrC2; heterodisulfide reductase subunit C2 [EC:1.8.7.3 1.8.98.4 1.8.98.5 1.8.98.6]	No
Lake water	K03396; gfa; S-(hydroxymethyl)glutathione synthase [EC:4.4.1.22]	No
Lake water	K03421; mcrC; methyl-coenzyme M reductase subunit C	No
Lake water	K03422; mcrD; methyl-coenzyme M reductase subunit D	No
Lake water	K03532; torC; trimethylamine-N-oxide reductase (cytochrome c), cytochrome c-type subunit TorC	No
Lake water	K03533; torD; TorA specific chaperone	No
Lake water	K03841; FBP, fbp; fructose-1,6-bisphosphatase I [EC:3.1.3.11]	No
Lake water	K04041; fbp3; fructose-1,6-bisphosphatase III [EC:3.1.3.11]	No
Lake water	K04480; mtaB; methanol---5-hydroxybenzimidazolylcobamide Co-methyltransferase [EC:2.1.1.90]	No
Lake water	K05299; fdhA; formate dehydrogenase (NADP+) alpha subunit [EC:1.17.1.10]	No
Lake water	K05884; comC; L-2-hydroxycarboxylate dehydrogenase (NAD+) [EC:1.1.1.337]	No
Lake water	K05979; comB; 2-phosphosulfolactate phosphatase [EC:3.1.3.71]	No
Lake water	K06034; comD; sulfopyruvate decarboxylase subunit alpha [EC:4.1.1.79]	No
Lake water	K06914; mfnD; tyramine---L-glutamate ligase [EC:6.3.4.24]	No
Lake water	K07072; mfnF; (4-(4-[2-(gamma-L-glutamylamino)ethyl]phenoxymethyl)furan-2-yl)methanamine synthase [EC:2.5.1.131]	No
Lake water	K07144; mfnE; 5-(aminomethyl)-3-furanmethanol phosphate kinase [EC:2.7.4.31]	No
Lake water	K07812; torZ; trimethylamine-N-oxide reductase (cytochrome c) [EC:1.7.2.3]	No
Lake water	K07821; torY; trimethylamine-N-oxide reductase (cytochrome c), cytochrome c-type subunit TorY	No
Lake water	K08093; hxlA; 3-hexulose-6-phosphate synthase [EC:4.1.2.43]	No
Lake water	K08094; hxlB; 6-phospho-3-hexuloisomerase [EC:5.3.1.27]	No
Lake water	K08097; comA; phosphosulfolactate synthase [EC:4.4.1.19]	No
Lake water	K08264; hdrD; heterodisulfide reductase subunit D [EC:1.8.98.1]	No
Lake water	K08265; hdrE; heterodisulfide reductase subunit E [EC:1.8.98.1]	No
Lake water	K08685; qhpA; quinohemoprotein amine dehydrogenase [EC:1.4.9.1]	No
Lake water	K08691; mcl; malyl-CoA/(S)-citramalyl-CoA lyase [EC:4.1.3.24 4.1.3.25]	No
Lake water	K08692; mtkB; malate-CoA ligase subunit alpha [EC:6.2.1.9]	No
Lake water	K09733; mfnB; (5-formylfuran-3-yl)methyl phosphate synthase [EC:4.2.3.153]	No
Lake water	K10713; fae; 5,6,7,8-tetrahydromethanopterin hydro-lyase [EC:4.2.1.147]	No
Lake water	K10714; mtdB; methylene-tetrahydromethanopterin dehydrogenase [EC:1.5.1.-]	No
Lake water	K10944; pmoA-amoA; methane/ammonia monooxygenase subunit A [EC:1.14.18.3 1.14.99.39]	No
Lake water	K10945; pmoB-amoB; methane/ammonia monooxygenase subunit B	No
Lake water	K10946; pmoC-amoC; methane/ammonia monooxygenase subunit C	Yes
Lake water	K10977; aksA; methanogen homocitrate synthase [EC:2.3.3.14 2.3.3.-]	No
Lake water	K10978; aksF; methanogen homoisocitrate dehydrogenase [EC:1.1.1.87 1.1.1.-]	No
Lake water	K11212; cofD; LPPG:FO 2-phospho-L-lactate transferase [EC:2.7.8.28]	No
Lake water	K11260; fwdG; 4Fe-4S ferredoxin	No
Lake water	K11261; fwdE, fmdE; formylmethanofuran dehydrogenase subunit E [EC:1.2.7.12]	No
Lake water	K11529; gck, gckA, GLYCTK; glycerate 2-kinase [EC:2.7.1.165]	No
Lake water	K11532; glpX-SEBP; fructose-1,6-bisphosphatase II / sedoheptulose-1,7-bisphosphatase [EC:3.1.3.11 3.1.3.37]	No
Lake water	K11645; fbaB; fructose-bisphosphate aldolase, class I [EC:4.1.2.13]	No
Lake water	K11779; fbiC; FO synthase [EC:2.5.1.147 4.3.1.32]	No
Lake water	K11780; cofG; 7,8-didemethyl-8-hydroxy-5-deazariboflavin synthase [EC:4.3.1.32]	No
Lake water	K11781; cofH; 5-amino-6-(D-ribitylamino)uracil---L-tyrosine 4-hydroxyphenyl transferase [EC:2.5.1.147]	No
Lake water	K12234; cofE, fbiB; coenzyme F420-0:L-glutamate ligase / coenzyme F420-1:gamma-L-glutamate ligase [EC:6.3.2.31 6.3.2.34]	No
Lake water	K13039; comE; sulfopyruvate decarboxylase subunit beta [EC:4.1.1.79]	No
Lake water	K13788; pta; phosphate acetyltransferase [EC:2.3.1.8]	No
Lake water	K13812; fae-hps; bifunctional enzyme Fae/Hps [EC:4.2.1.147 4.1.2.43]	No
Lake water	K13831; hps-phi; 3-hexulose-6-phosphate synthase / 6-phospho-3-hexuloisomerase [EC:4.1.2.43 5.3.1.27]	No
Lake water	K14028; mdh1, mxaF; methanol dehydrogenase (cytochrome c) subunit 1 [EC:1.1.2.7]	No
Lake water	K14029; mdh2, mxaI; methanol dehydrogenase (cytochrome c) subunit 2 [EC:1.1.2.7]	No
Lake water	K14067; mtkA; malate-CoA ligase subunit beta [EC:6.2.1.9]	No
Lake water	K14080; mtaA; [methyl-Co(III) methanol-specific corrinoid protein]:coenzyme M methyltransferase [EC:2.1.1.246]	No
Lake water	K14081; mtaC; methanol corrinoid protein	No
Lake water	K14082; mtbA; [methyl-Co(III) methylamine-specific corrinoid protein]:coenzyme M methyltransferase [EC:2.1.1.247]	No
Lake water	K14083; mttB; trimethylamine---corrinoid protein Co-methyltransferase [EC:2.1.1.250]	No
Lake water	K14084; mttC; trimethylamine corrinoid protein	No
Lake water	K14126; mvhA, vhuA, vhcA; F420-non-reducing hydrogenase large subunit [EC:1.12.99.- 1.8.98.5]	No
Lake water	K14127; mvhD, vhuD, vhcD; F420-non-reducing hydrogenase iron-sulfur subunit [EC:1.12.99.- 1.8.98.5 1.8.98.6]	No
Lake water	K14128; mvhG, vhuG, vhcG; F420-non-reducing hydrogenase small subunit [EC:1.12.99.- 1.8.98.5]	No
Lake water	K14940; cofF; gamma-F420-2:alpha-L-glutamate ligase [EC:6.3.2.32]	Yes
Lake water	K14941; cofC; 2-phospho-L-lactate guanylyltransferase [EC:2.7.7.68]	No
Lake water	K15022; fdhB; formate dehydrogenase (NADP+) beta subunit [EC:1.17.1.10]	No
Lake water	K15228; mauA; methylamine dehydrogenase light chain [EC:1.4.9.1]	No
Lake water	K15229; mauB; methylamine dehydrogenase heavy chain [EC:1.4.9.1]	No
Lake water	K15633; gpmI; 2,3-bisphosphoglycerate-independent phosphoglycerate mutase [EC:5.4.2.12]	No
Lake water	K15634; gpmB; probable phosphoglycerate mutase [EC:5.4.2.12]	No
Lake water	K15635; apgM; 2,3-bisphosphoglycerate-independent phosphoglycerate mutase [EC:5.4.2.12]	No
Lake water	K16157; mmoX; methane monooxygenase component A alpha chain [EC:1.14.13.25]	No
Lake water	K16158; mmoY; methane monooxygenase component A beta chain [EC:1.14.13.25]	No
Lake water	K16159; mmoZ; methane monooxygenase component A gamma chain [EC:1.14.13.25]	No
Lake water	K16160; mmoB; methane monooxygenase regulatory protein B	No
Lake water	K16161; mmoC; methane monooxygenase component C [EC:1.14.13.25]	No
Lake water	K16162; mmoD; methane monooxygenase component D	No
Lake water	K16177; mtmC; monomethylamine corrinoid protein	No
Lake water	K16178; mtbB; dimethylamine---corrinoid protein Co-methyltransferase [EC:2.1.1.249]	No
Lake water	K16179; mtbC; dimethylamine corrinoid protein	No
Lake water	K16254; mxaJ; mxaJ protein	No
Lake water	K16255; mxaG; cytochrome c-L	No
Lake water	K16256; mxaA; mxaA protein	No
Lake water	K16257; mxaC; mxaC protein	No
Lake water	K16258; mxaK; mxaK protein	No
Lake water	K16259; mxaL; mxaL protein	No
Lake water	K16260; mxaD; mxaD protein	No
Lake water	K16305; K16305; fructose-bisphosphate aldolase / 6-deoxy-5-ketofructose 1-phosphate synthase [EC:4.1.2.13 2.2.1.11]	No
Lake water	K16306; K16306; fructose-bisphosphate aldolase / 2-amino-3,7-dideoxy-D-threo-hept-6-ulosonate synthase [EC:4.1.2.13 2.2.1.10]	No
Lake water	K16370; pfkB; 6-phosphofructokinase 2 [EC:2.7.1.11]	No
Lake water	K16792; aksD; methanogen homoaconitase large subunit [EC:4.2.1.114]	No
Lake water	K16793; aksE; methanogen homoaconitase small subunit [EC:4.2.1.114]	No
Lake water	K17067; mdo; formaldehyde dismutase / methanol dehydrogenase [EC:1.2.98.1 1.1.99.37]	No
Lake water	K18277; tmm; trimethylamine monooxygenase [EC:1.14.13.148]	No
Lake water	K18933; mfnA, adc; tyrosine decarboxylase / aspartate 1-decarboxylase [EC:4.1.1.25 4.1.1.11]	No
Lake water	K19793; mfnC; (5-formylfuran-3-yl)methyl phosphate transaminase [EC:2.6.1.108]	No
Lake water	K21071; pfk, pfp; ATP-dependent phosphofructokinase / diphosphate-dependent phosphofructokinase [EC:2.7.1.11 2.7.1.90]	No
Lake water	K22081; mgsA; methylamine---glutamate N-methyltransferase subunit A [EC:2.1.1.21]	No
Lake water	K22082; mgsB; methylamine---glutamate N-methyltransferase subunit B [EC:2.1.1.21]	No
Lake water	K22083; mgsC; methylamine---glutamate N-methyltransferase subunit C [EC:2.1.1.21]	No
Lake water	K22084; mgdA; methylglutamate dehydrogenase subunit A [EC:1.5.99.5]	No
Lake water	K22085; mgdB; methylglutamate dehydrogenase subunit B [EC:1.5.99.5]	No
Lake water	K22086; mgdC; methylglutamate dehydrogenase subunit C [EC:1.5.99.5]	No
Lake water	K22087; mgdD; methylglutamate dehydrogenase subunit D [EC:1.5.99.5]	No
Lake water	K22305; psp; phosphoserine phosphatase [EC:3.1.3.3]	No
Lake water	K22480; hdrA1; heterodisulfide reductase subunit A1 [EC:1.8.7.3]	No
Lake water	K22481; hdrB1; heterodisulfide reductase subunit B1 [EC:1.8.7.3]	No
Lake water	K22482; hdrC1; heterodisulfide reductase subunit C1 [EC:1.8.7.3]	No
Lake water	K22515; fdwB; formate dehydrogenase beta subunit [EC:1.17.1.9]	No
Lake water	K22516; fdhA; formate dehydrogenase (coenzyme F420) alpha subunit [EC:1.17.98.3 1.8.98.6]	No
River estuary sediment	K00018; hprA; glycerate dehydrogenase [EC:1.1.1.29]	No
River estuary sediment	K00024; mdh; malate dehydrogenase [EC:1.1.1.37]	No
River estuary sediment	K00058; serA, PHGDH; D-3-phosphoglycerate dehydrogenase / 2-oxoglutarate reductase [EC:1.1.1.95 1.1.1.399]	No
River estuary sediment	K00121; frmA, ADH5, adhC; S-(hydroxymethyl)glutathione dehydrogenase / alcohol dehydrogenase [EC:1.1.1.284 1.1.1.1]	No
River estuary sediment	K00123; fdoG, fdhF, fdwA; formate dehydrogenase major subunit [EC:1.17.1.9]	No
River estuary sediment	K00124; fdoH, fdsB; formate dehydrogenase iron-sulfur subunit	No
River estuary sediment	K00125; fdhB; formate dehydrogenase (coenzyme F420) beta subunit [EC:1.17.98.3 1.8.98.6]	No
River estuary sediment	K00127; fdoI, fdsG; formate dehydrogenase subunit gamma	No
River estuary sediment	K00169; porA; pyruvate ferredoxin oxidoreductase alpha subunit [EC:1.2.7.1]	No
River estuary sediment	K00170; porB; pyruvate ferredoxin oxidoreductase beta subunit [EC:1.2.7.1]	No
River estuary sediment	K00171; porD; pyruvate ferredoxin oxidoreductase delta subunit [EC:1.2.7.1]	No
River estuary sediment	K00172; porG; pyruvate ferredoxin oxidoreductase gamma subunit [EC:1.2.7.1]	No
River estuary sediment	K00192; cdhA; anaerobic carbon-monoxide dehydrogenase, CODH/ACS complex subunit alpha [EC:1.2.7.4]	No
River estuary sediment	K00193; cdhC; acetyl-CoA decarbonylase/synthase, CODH/ACS complex subunit beta [EC:2.3.1.169]	No
River estuary sediment	K00194; cdhD, acsD; acetyl-CoA decarbonylase/synthase, CODH/ACS complex subunit delta [EC:2.1.1.245]	No
River estuary sediment	K00195; cdhB; anaerobic carbon-monoxide dehydrogenase, CODH/ACS complex subunit epsilon	No
River estuary sediment	K00196; cooF; anaerobic carbon-monoxide dehydrogenase iron sulfur subunit	No
River estuary sediment	K00197; cdhE, acsC; acetyl-CoA decarbonylase/synthase, CODH/ACS complex subunit gamma [EC:2.1.1.245]	No
River estuary sediment	K00198; cooS, acsA; anaerobic carbon-monoxide dehydrogenase catalytic subunit [EC:1.2.7.4]	No
River estuary sediment	K00200; fwdA, fmdA; formylmethanofuran dehydrogenase subunit A [EC:1.2.7.12]	No
River estuary sediment	K00201; fwdB, fmdB; formylmethanofuran dehydrogenase subunit B [EC:1.2.7.12]	No
River estuary sediment	K00202; fwdC, fmdC; formylmethanofuran dehydrogenase subunit C [EC:1.2.7.12]	No
River estuary sediment	K00203; fwdD, fmdD; formylmethanofuran dehydrogenase subunit D [EC:1.2.7.12]	No
River estuary sediment	K00204; fwdH; 4Fe-4S ferredoxin	No
River estuary sediment	K00205; fwdF, fmdF; 4Fe-4S ferredoxin	No
River estuary sediment	K00300; mtdA; methylenetetrahydrofolate/methylenetetrahydromethanopterin dehydrogenase (NADP+) [EC:1.5.1.5 1.5.1.-]	No
River estuary sediment	K00319; mtd; methylenetetrahydromethanopterin dehydrogenase [EC:1.5.98.1]	No
River estuary sediment	K00320; mer; 5,10-methylenetetrahydromethanopterin reductase [EC:1.5.98.2]	No
River estuary sediment	K00399; mcrA; methyl-coenzyme M reductase alpha subunit [EC:2.8.4.1]	No
River estuary sediment	K00400; K00400; methyl coenzyme M reductase system, component A2	No
River estuary sediment	K00401; mcrB; methyl-coenzyme M reductase beta subunit [EC:2.8.4.1]	No
River estuary sediment	K00402; mcrG; methyl-coenzyme M reductase gamma subunit [EC:2.8.4.1]	No
River estuary sediment	K00441; frhB; coenzyme F420 hydrogenase subunit beta [EC:1.12.98.1]	No
River estuary sediment	K00442; frhD; coenzyme F420 hydrogenase subunit delta	No
River estuary sediment	K00443; frhG; coenzyme F420 hydrogenase subunit gamma [EC:1.12.98.1]	No
River estuary sediment	K00577; mtrA; tetrahydromethanopterin S-methyltransferase subunit A [EC:2.1.1.86]	No
River estuary sediment	K00579; mtrC; tetrahydromethanopterin S-methyltransferase subunit C [EC:2.1.1.86]	No
River estuary sediment	K00580; mtrD; tetrahydromethanopterin S-methyltransferase subunit D [EC:2.1.1.86]	No
River estuary sediment	K00581; mtrE; tetrahydromethanopterin S-methyltransferase subunit E [EC:2.1.1.86]	No
River estuary sediment	K00583; mtrG; tetrahydromethanopterin S-methyltransferase subunit G [EC:2.1.1.86]	No
River estuary sediment	K00584; mtrH; tetrahydromethanopterin S-methyltransferase subunit H [EC:2.1.1.86]	No
River estuary sediment	K00600; glyA, SHMT; glycine hydroxymethyltransferase [EC:2.1.2.1]	No
River estuary sediment	K00625; E2.3.1.8, pta; phosphate acetyltransferase [EC:2.3.1.8]	No
River estuary sediment	K00672; ftr; formylmethanofuran--tetrahydromethanopterin N-formyltransferase [EC:2.3.1.101]	No
River estuary sediment	K00830; AGXT; alanine-glyoxylate transaminase / serine-glyoxylate transaminase / serine-pyruvate transaminase [EC:2.6.1.44 2.6.1.45 2.6.1.51]	No
River estuary sediment	K00831; serC, PSAT1; phosphoserine aminotransferase [EC:2.6.1.52]	No
River estuary sediment	K00850; pfkA, PFK; 6-phosphofructokinase 1 [EC:2.7.1.11]	No
River estuary sediment	K00918; pfkC; ADP-dependent phosphofructokinase/glucokinase [EC:2.7.1.146 2.7.1.147]	No
River estuary sediment	K00925; ackA; acetate kinase [EC:2.7.2.1]	No
River estuary sediment	K01007; pps, ppsA; pyruvate, water dikinase [EC:2.7.9.2]	No
River estuary sediment	K01079; serB, PSPH; phosphoserine phosphatase [EC:3.1.3.3]	No
River estuary sediment	K01499; mch; methenyltetrahydromethanopterin cyclohydrolase [EC:3.5.4.27]	No
River estuary sediment	K01595; ppc; phosphoenolpyruvate carboxylase [EC:4.1.1.31]	No
River estuary sediment	K01622; K01622; fructose 1,6-bisphosphate aldolase/phosphatase [EC:4.1.2.13 3.1.3.11]	No
River estuary sediment	K01623; ALDO; fructose-bisphosphate aldolase, class I [EC:4.1.2.13]	No
River estuary sediment	K01624; FBA, fbaA; fructose-bisphosphate aldolase, class II [EC:4.1.2.13]	No
River estuary sediment	K01689; ENO, eno; enolase [EC:4.2.1.11]	No
River estuary sediment	K01834; PGAM, gpmA; 2,3-bisphosphoglycerate-dependent phosphoglycerate mutase [EC:5.4.2.11]	No
River estuary sediment	K01895; ACSS, acs; acetyl-CoA synthetase [EC:6.2.1.1]	No
River estuary sediment	K02203; thrH; phosphoserine / homoserine phosphotransferase [EC:3.1.3.3 2.7.1.39]	No
River estuary sediment	K02446; glpX; fructose-1,6-bisphosphatase II [EC:3.1.3.11]	No
River estuary sediment	K03388; hdrA2; heterodisulfide reductase subunit A2 [EC:1.8.7.3 1.8.98.4 1.8.98.5 1.8.98.6]	No
River estuary sediment	K03389; hdrB2; heterodisulfide reductase subunit B2 [EC:1.8.7.3 1.8.98.4 1.8.98.5 1.8.98.6]	No
River estuary sediment	K03390; hdrC2; heterodisulfide reductase subunit C2 [EC:1.8.7.3 1.8.98.4 1.8.98.5 1.8.98.6]	No
River estuary sediment	K03396; gfa; S-(hydroxymethyl)glutathione synthase [EC:4.4.1.22]	No
River estuary sediment	K03421; mcrC; methyl-coenzyme M reductase subunit C	No
River estuary sediment	K03422; mcrD; methyl-coenzyme M reductase subunit D	No
River estuary sediment	K03532; torC; trimethylamine-N-oxide reductase (cytochrome c), cytochrome c-type subunit TorC	No
River estuary sediment	K03533; torD; TorA specific chaperone	No
River estuary sediment	K03841; FBP, fbp; fructose-1,6-bisphosphatase I [EC:3.1.3.11]	No
River estuary sediment	K04480; mtaB; methanol---5-hydroxybenzimidazolylcobamide Co-methyltransferase [EC:2.1.1.90]	No
River estuary sediment	K05299; fdhA; formate dehydrogenase (NADP+) alpha subunit [EC:1.17.1.10]	No
River estuary sediment	K05884; comC; L-2-hydroxycarboxylate dehydrogenase (NAD+) [EC:1.1.1.337]	No
River estuary sediment	K05979; comB; 2-phosphosulfolactate phosphatase [EC:3.1.3.71]	No
River estuary sediment	K06034; comD; sulfopyruvate decarboxylase subunit alpha [EC:4.1.1.79]	No
River estuary sediment	K06914; mfnD; tyramine---L-glutamate ligase [EC:6.3.4.24]	No
River estuary sediment	K07072; mfnF; (4-(4-[2-(gamma-L-glutamylamino)ethyl]phenoxymethyl)furan-2-yl)methanamine synthase [EC:2.5.1.131]	No
River estuary sediment	K07144; mfnE; 5-(aminomethyl)-3-furanmethanol phosphate kinase [EC:2.7.4.31]	No
River estuary sediment	K07812; torZ; trimethylamine-N-oxide reductase (cytochrome c) [EC:1.7.2.3]	No
River estuary sediment	K07821; torY; trimethylamine-N-oxide reductase (cytochrome c), cytochrome c-type subunit TorY	No
River estuary sediment	K08093; hxlA; 3-hexulose-6-phosphate synthase [EC:4.1.2.43]	No
River estuary sediment	K08094; hxlB; 6-phospho-3-hexuloisomerase [EC:5.3.1.27]	No
River estuary sediment	K08097; comA; phosphosulfolactate synthase [EC:4.4.1.19]	No
River estuary sediment	K08264; hdrD; heterodisulfide reductase subunit D [EC:1.8.98.1]	No
River estuary sediment	K08265; hdrE; heterodisulfide reductase subunit E [EC:1.8.98.1]	No
River estuary sediment	K08685; qhpA; quinohemoprotein amine dehydrogenase [EC:1.4.9.1]	No
River estuary sediment	K09733; mfnB; (5-formylfuran-3-yl)methyl phosphate synthase [EC:4.2.3.153]	No
River estuary sediment	K10713; fae; 5,6,7,8-tetrahydromethanopterin hydro-lyase [EC:4.2.1.147]	No
River estuary sediment	K10714; mtdB; methylene-tetrahydromethanopterin dehydrogenase [EC:1.5.1.-]	No
River estuary sediment	K10977; aksA; methanogen homocitrate synthase [EC:2.3.3.14 2.3.3.-]	No
River estuary sediment	K10978; aksF; methanogen homoisocitrate dehydrogenase [EC:1.1.1.87 1.1.1.-]	No
River estuary sediment	K11212; cofD; LPPG:FO 2-phospho-L-lactate transferase [EC:2.7.8.28]	No
River estuary sediment	K11260; fwdG; 4Fe-4S ferredoxin	No
River estuary sediment	K11261; fwdE, fmdE; formylmethanofuran dehydrogenase subunit E [EC:1.2.7.12]	No
River estuary sediment	K11529; gck, gckA, GLYCTK; glycerate 2-kinase [EC:2.7.1.165]	No
River estuary sediment	K11645; fbaB; fructose-bisphosphate aldolase, class I [EC:4.1.2.13]	No
River estuary sediment	K11779; fbiC; FO synthase [EC:2.5.1.147 4.3.1.32]	No
River estuary sediment	K11780; cofG; 7,8-didemethyl-8-hydroxy-5-deazariboflavin synthase [EC:4.3.1.32]	No
River estuary sediment	K11781; cofH; 5-amino-6-(D-ribitylamino)uracil---L-tyrosine 4-hydroxyphenyl transferase [EC:2.5.1.147]	No
River estuary sediment	K12234; cofE, fbiB; coenzyme F420-0:L-glutamate ligase / coenzyme F420-1:gamma-L-glutamate ligase [EC:6.3.2.31 6.3.2.34]	No
River estuary sediment	K13039; comE; sulfopyruvate decarboxylase subunit beta [EC:4.1.1.79]	No
River estuary sediment	K13788; pta; phosphate acetyltransferase [EC:2.3.1.8]	No
River estuary sediment	K13812; fae-hps; bifunctional enzyme Fae/Hps [EC:4.2.1.147 4.1.2.43]	No
River estuary sediment	K13831; hps-phi; 3-hexulose-6-phosphate synthase / 6-phospho-3-hexuloisomerase [EC:4.1.2.43 5.3.1.27]	No
River estuary sediment	K14067; mtkA; malate-CoA ligase subunit beta [EC:6.2.1.9]	No
River estuary sediment	K14080; mtaA; [methyl-Co(III) methanol-specific corrinoid protein]:coenzyme M methyltransferase [EC:2.1.1.246]	No
River estuary sediment	K14081; mtaC; methanol corrinoid protein	No
River estuary sediment	K14082; mtbA; [methyl-Co(III) methylamine-specific corrinoid protein]:coenzyme M methyltransferase [EC:2.1.1.247]	No
River estuary sediment	K14083; mttB; trimethylamine---corrinoid protein Co-methyltransferase [EC:2.1.1.250]	No
River estuary sediment	K14084; mttC; trimethylamine corrinoid protein	No
River estuary sediment	K14126; mvhA, vhuA, vhcA; F420-non-reducing hydrogenase large subunit [EC:1.12.99.- 1.8.98.5]	No
River estuary sediment	K14127; mvhD, vhuD, vhcD; F420-non-reducing hydrogenase iron-sulfur subunit [EC:1.12.99.- 1.8.98.5 1.8.98.6]	No
River estuary sediment	K14128; mvhG, vhuG, vhcG; F420-non-reducing hydrogenase small subunit [EC:1.12.99.- 1.8.98.5]	No
River estuary sediment	K14940; cofF; gamma-F420-2:alpha-L-glutamate ligase [EC:6.3.2.32]	No
River estuary sediment	K14941; cofC; 2-phospho-L-lactate guanylyltransferase [EC:2.7.7.68]	No
River estuary sediment	K15022; fdhB; formate dehydrogenase (NADP+) beta subunit [EC:1.17.1.10]	No
River estuary sediment	K15229; mauB; methylamine dehydrogenase heavy chain [EC:1.4.9.1]	No
River estuary sediment	K15633; gpmI; 2,3-bisphosphoglycerate-independent phosphoglycerate mutase [EC:5.4.2.12]	No
River estuary sediment	K15634; gpmB; probable phosphoglycerate mutase [EC:5.4.2.12]	No
River estuary sediment	K15635; apgM; 2,3-bisphosphoglycerate-independent phosphoglycerate mutase [EC:5.4.2.12]	No
River estuary sediment	K16176; mtmB; methylamine---corrinoid protein Co-methyltransferase [EC:2.1.1.248]	No
River estuary sediment	K16177; mtmC; monomethylamine corrinoid protein	No
River estuary sediment	K16178; mtbB; dimethylamine---corrinoid protein Co-methyltransferase [EC:2.1.1.249]	No
River estuary sediment	K16179; mtbC; dimethylamine corrinoid protein	No
River estuary sediment	K16256; mxaA; mxaA protein	No
River estuary sediment	K16257; mxaC; mxaC protein	No
River estuary sediment	K16258; mxaK; mxaK protein	No
River estuary sediment	K16305; K16305; fructose-bisphosphate aldolase / 6-deoxy-5-ketofructose 1-phosphate synthase [EC:4.1.2.13 2.2.1.11]	No
River estuary sediment	K16306; K16306; fructose-bisphosphate aldolase / 2-amino-3,7-dideoxy-D-threo-hept-6-ulosonate synthase [EC:4.1.2.13 2.2.1.10]	No
River estuary sediment	K16370; pfkB; 6-phosphofructokinase 2 [EC:2.7.1.11]	No
River estuary sediment	K16792; aksD; methanogen homoaconitase large subunit [EC:4.2.1.114]	No
River estuary sediment	K16793; aksE; methanogen homoaconitase small subunit [EC:4.2.1.114]	No
River estuary sediment	K17067; mdo; formaldehyde dismutase / methanol dehydrogenase [EC:1.2.98.1 1.1.99.37]	No
River estuary sediment	K18933; mfnA, adc; tyrosine decarboxylase / aspartate 1-decarboxylase [EC:4.1.1.25 4.1.1.11]	No
River estuary sediment	K19793; mfnC; (5-formylfuran-3-yl)methyl phosphate transaminase [EC:2.6.1.108]	No
River estuary sediment	K21071; pfk, pfp; ATP-dependent phosphofructokinase / diphosphate-dependent phosphofructokinase [EC:2.7.1.11 2.7.1.90]	No
River estuary sediment	K22081; mgsA; methylamine---glutamate N-methyltransferase subunit A [EC:2.1.1.21]	No
River estuary sediment	K22082; mgsB; methylamine---glutamate N-methyltransferase subunit B [EC:2.1.1.21]	No
River estuary sediment	K22083; mgsC; methylamine---glutamate N-methyltransferase subunit C [EC:2.1.1.21]	No
River estuary sediment	K22305; psp; phosphoserine phosphatase [EC:3.1.3.3]	No
River estuary sediment	K22480; hdrA1; heterodisulfide reductase subunit A1 [EC:1.8.7.3]	No
River estuary sediment	K22481; hdrB1; heterodisulfide reductase subunit B1 [EC:1.8.7.3]	No
River estuary sediment	K22482; hdrC1; heterodisulfide reductase subunit C1 [EC:1.8.7.3]	No
River estuary sediment	K22515; fdwB; formate dehydrogenase beta subunit [EC:1.17.1.9]	No
River estuary sediment	K22516; fdhA; formate dehydrogenase (coenzyme F420) alpha subunit [EC:1.17.98.3 1.8.98.6]	No
Rumen	K00018; hprA; glycerate dehydrogenase [EC:1.1.1.29]	No
Rumen	K00024; mdh; malate dehydrogenase [EC:1.1.1.37]	Yes
Rumen	K00058; serA, PHGDH; D-3-phosphoglycerate dehydrogenase / 2-oxoglutarate reductase [EC:1.1.1.95 1.1.1.399]	No
Rumen	K00121; frmA, ADH5, adhC; S-(hydroxymethyl)glutathione dehydrogenase / alcohol dehydrogenase [EC:1.1.1.284 1.1.1.1]	No
Rumen	K00122; FDH; formate dehydrogenase [EC:1.17.1.9]	No
Rumen	K00123; fdoG, fdhF, fdwA; formate dehydrogenase major subunit [EC:1.17.1.9]	No
Rumen	K00124; fdoH, fdsB; formate dehydrogenase iron-sulfur subunit	No
Rumen	K00125; fdhB; formate dehydrogenase (coenzyme F420) beta subunit [EC:1.17.98.3 1.8.98.6]	No
Rumen	K00127; fdoI, fdsG; formate dehydrogenase subunit gamma	No
Rumen	K00148; fdhA; glutathione-independent formaldehyde dehydrogenase [EC:1.2.1.46]	No
Rumen	K00169; porA; pyruvate ferredoxin oxidoreductase alpha subunit [EC:1.2.7.1]	No
Rumen	K00170; porB; pyruvate ferredoxin oxidoreductase beta subunit [EC:1.2.7.1]	No
Rumen	K00171; porD; pyruvate ferredoxin oxidoreductase delta subunit [EC:1.2.7.1]	No
Rumen	K00172; porG; pyruvate ferredoxin oxidoreductase gamma subunit [EC:1.2.7.1]	No
Rumen	K00189; vorG; 2-oxoisovalerate ferredoxin oxidoreductase, gamma subunit [EC:1.2.7.7]	No
Rumen	K00192; cdhA; anaerobic carbon-monoxide dehydrogenase, CODH/ACS complex subunit alpha [EC:1.2.7.4]	No
Rumen	K00193; cdhC; acetyl-CoA decarbonylase/synthase, CODH/ACS complex subunit beta [EC:2.3.1.169]	No
Rumen	K00194; cdhD, acsD; acetyl-CoA decarbonylase/synthase, CODH/ACS complex subunit delta [EC:2.1.1.245]	No
Rumen	K00196; cooF; anaerobic carbon-monoxide dehydrogenase iron sulfur subunit	No
Rumen	K00197; cdhE, acsC; acetyl-CoA decarbonylase/synthase, CODH/ACS complex subunit gamma [EC:2.1.1.245]	No
Rumen	K00198; cooS, acsA; anaerobic carbon-monoxide dehydrogenase catalytic subunit [EC:1.2.7.4]	Yes
Rumen	K00200; fwdA, fmdA; formylmethanofuran dehydrogenase subunit A [EC:1.2.7.12]	No
Rumen	K00201; fwdB, fmdB; formylmethanofuran dehydrogenase subunit B [EC:1.2.7.12]	No
Rumen	K00202; fwdC, fmdC; formylmethanofuran dehydrogenase subunit C [EC:1.2.7.12]	No
Rumen	K00203; fwdD, fmdD; formylmethanofuran dehydrogenase subunit D [EC:1.2.7.12]	No
Rumen	K00204; fwdH; 4Fe-4S ferredoxin	No
Rumen	K00205; fwdF, fmdF; 4Fe-4S ferredoxin	Yes
Rumen	K00317; dmd-tmd; dimethylamine/trimethylamine dehydrogenase [EC:1.5.8.1 1.5.8.2]	No
Rumen	K00319; mtd; methylenetetrahydromethanopterin dehydrogenase [EC:1.5.98.1]	No
Rumen	K00320; mer; 5,10-methylenetetrahydromethanopterin reductase [EC:1.5.98.2]	No
Rumen	K00399; mcrA; methyl-coenzyme M reductase alpha subunit [EC:2.8.4.1]	No
Rumen	K00400; K00400; methyl coenzyme M reductase system, component A2	No
Rumen	K00401; mcrB; methyl-coenzyme M reductase beta subunit [EC:2.8.4.1]	No
Rumen	K00402; mcrG; methyl-coenzyme M reductase gamma subunit [EC:2.8.4.1]	No
Rumen	K00440; frhA; coenzyme F420 hydrogenase subunit alpha [EC:1.12.98.1]	No
Rumen	K00441; frhB; coenzyme F420 hydrogenase subunit beta [EC:1.12.98.1]	Yes
Rumen	K00442; frhD; coenzyme F420 hydrogenase subunit delta	No
Rumen	K00443; frhG; coenzyme F420 hydrogenase subunit gamma [EC:1.12.98.1]	No
Rumen	K00577; mtrA; tetrahydromethanopterin S-methyltransferase subunit A [EC:2.1.1.86]	Yes
Rumen	K00578; mtrB; tetrahydromethanopterin S-methyltransferase subunit B [EC:2.1.1.86]	No
Rumen	K00579; mtrC; tetrahydromethanopterin S-methyltransferase subunit C [EC:2.1.1.86]	No
Rumen	K00580; mtrD; tetrahydromethanopterin S-methyltransferase subunit D [EC:2.1.1.86]	No
Rumen	K00581; mtrE; tetrahydromethanopterin S-methyltransferase subunit E [EC:2.1.1.86]	No
Rumen	K00582; mtrF; tetrahydromethanopterin S-methyltransferase subunit F [EC:2.1.1.86]	No
Rumen	K00583; mtrG; tetrahydromethanopterin S-methyltransferase subunit G [EC:2.1.1.86]	No
Rumen	K00584; mtrH; tetrahydromethanopterin S-methyltransferase subunit H [EC:2.1.1.86]	No
Rumen	K00600; glyA, SHMT; glycine hydroxymethyltransferase [EC:2.1.2.1]	Yes
Rumen	K00625; E2.3.1.8, pta; phosphate acetyltransferase [EC:2.3.1.8]	Yes
Rumen	K00672; ftr; formylmethanofuran--tetrahydromethanopterin N-formyltransferase [EC:2.3.1.101]	No
Rumen	K00830; AGXT; alanine-glyoxylate transaminase / serine-glyoxylate transaminase / serine-pyruvate transaminase [EC:2.6.1.44 2.6.1.45 2.6.1.51]	No
Rumen	K00831; serC, PSAT1; phosphoserine aminotransferase [EC:2.6.1.52]	Yes
Rumen	K00850; pfkA, PFK; 6-phosphofructokinase 1 [EC:2.7.1.11]	No
Rumen	K00863; DAK, TKFC; triose/dihydroxyacetone kinase / FAD-AMP lyase (cyclizing) [EC:2.7.1.28 2.7.1.29 4.6.1.15]	No
Rumen	K00918; pfkC; ADP-dependent phosphofructokinase/glucokinase [EC:2.7.1.146 2.7.1.147]	No
Rumen	K00925; ackA; acetate kinase [EC:2.7.2.1]	Yes
Rumen	K01007; pps, ppsA; pyruvate, water dikinase [EC:2.7.9.2]	No
Rumen	K01070; frmB, ESD, fghA; S-formylglutathione hydrolase [EC:3.1.2.12]	No
Rumen	K01079; serB, PSPH; phosphoserine phosphatase [EC:3.1.3.3]	No
Rumen	K01086; fbp-SEBP; fructose-1,6-bisphosphatase I / sedoheptulose-1,7-bisphosphatase [EC:3.1.3.11 3.1.3.37]	No
Rumen	K01499; mch; methenyltetrahydromethanopterin cyclohydrolase [EC:3.5.4.27]	No
Rumen	K01595; ppc; phosphoenolpyruvate carboxylase [EC:4.1.1.31]	No
Rumen	K01622; K01622; fructose 1,6-bisphosphate aldolase/phosphatase [EC:4.1.2.13 3.1.3.11]	No
Rumen	K01623; ALDO; fructose-bisphosphate aldolase, class I [EC:4.1.2.13]	No
Rumen	K01624; FBA, fbaA; fructose-bisphosphate aldolase, class II [EC:4.1.2.13]	Yes
Rumen	K01689; ENO, eno; enolase [EC:4.2.1.11]	Yes
Rumen	K01834; PGAM, gpmA; 2,3-bisphosphoglycerate-dependent phosphoglycerate mutase [EC:5.4.2.11]	No
Rumen	K01895; ACSS, acs; acetyl-CoA synthetase [EC:6.2.1.1]	No
Rumen	K02203; thrH; phosphoserine / homoserine phosphotransferase [EC:3.1.3.3 2.7.1.39]	Yes
Rumen	K02446; glpX; fructose-1,6-bisphosphatase II [EC:3.1.3.11]	No
Rumen	K03388; hdrA2; heterodisulfide reductase subunit A2 [EC:1.8.7.3 1.8.98.4 1.8.98.5 1.8.98.6]	No
Rumen	K03389; hdrB2; heterodisulfide reductase subunit B2 [EC:1.8.7.3 1.8.98.4 1.8.98.5 1.8.98.6]	No
Rumen	K03390; hdrC2; heterodisulfide reductase subunit C2 [EC:1.8.7.3 1.8.98.4 1.8.98.5 1.8.98.6]	No
Rumen	K03396; gfa; S-(hydroxymethyl)glutathione synthase [EC:4.4.1.22]	No
Rumen	K03421; mcrC; methyl-coenzyme M reductase subunit C	No
Rumen	K03422; mcrD; methyl-coenzyme M reductase subunit D	No
Rumen	K03532; torC; trimethylamine-N-oxide reductase (cytochrome c), cytochrome c-type subunit TorC	No
Rumen	K03533; torD; TorA specific chaperone	No
Rumen	K03841; FBP, fbp; fructose-1,6-bisphosphatase I [EC:3.1.3.11]	No
Rumen	K04041; fbp3; fructose-1,6-bisphosphatase III [EC:3.1.3.11]	No
Rumen	K04480; mtaB; methanol---5-hydroxybenzimidazolylcobamide Co-methyltransferase [EC:2.1.1.90]	No
Rumen	K05299; fdhA; formate dehydrogenase (NADP+) alpha subunit [EC:1.17.1.10]	No
Rumen	K05884; comC; L-2-hydroxycarboxylate dehydrogenase (NAD+) [EC:1.1.1.337]	No
Rumen	K05979; comB; 2-phosphosulfolactate phosphatase [EC:3.1.3.71]	No
Rumen	K06034; comD; sulfopyruvate decarboxylase subunit alpha [EC:4.1.1.79]	No
Rumen	K06914; mfnD; tyramine---L-glutamate ligase [EC:6.3.4.24]	No
Rumen	K07072; mfnF; (4-(4-[2-(gamma-L-glutamylamino)ethyl]phenoxymethyl)furan-2-yl)methanamine synthase [EC:2.5.1.131]	No
Rumen	K07144; mfnE; 5-(aminomethyl)-3-furanmethanol phosphate kinase [EC:2.7.4.31]	No
Rumen	K07811; torA; trimethylamine-N-oxide reductase (cytochrome c) [EC:1.7.2.3]	No
Rumen	K07812; torZ; trimethylamine-N-oxide reductase (cytochrome c) [EC:1.7.2.3]	No
Rumen	K07821; torY; trimethylamine-N-oxide reductase (cytochrome c), cytochrome c-type subunit TorY	No
Rumen	K08093; hxlA; 3-hexulose-6-phosphate synthase [EC:4.1.2.43]	No
Rumen	K08094; hxlB; 6-phospho-3-hexuloisomerase [EC:5.3.1.27]	Yes
Rumen	K08097; comA; phosphosulfolactate synthase [EC:4.4.1.19]	No
Rumen	K08264; hdrD; heterodisulfide reductase subunit D [EC:1.8.98.1]	No
Rumen	K08265; hdrE; heterodisulfide reductase subunit E [EC:1.8.98.1]	No
Rumen	K08685; qhpA; quinohemoprotein amine dehydrogenase [EC:1.4.9.1]	No
Rumen	K08691; mcl; malyl-CoA/(S)-citramalyl-CoA lyase [EC:4.1.3.24 4.1.3.25]	No
Rumen	K09733; mfnB; (5-formylfuran-3-yl)methyl phosphate synthase [EC:4.2.3.153]	No
Rumen	K10713; fae; 5,6,7,8-tetrahydromethanopterin hydro-lyase [EC:4.2.1.147]	No
Rumen	K10944; pmoA-amoA; methane/ammonia monooxygenase subunit A [EC:1.14.18.3 1.14.99.39]	No
Rumen	K10945; pmoB-amoB; methane/ammonia monooxygenase subunit B	No
Rumen	K10946; pmoC-amoC; methane/ammonia monooxygenase subunit C	No
Rumen	K10977; aksA; methanogen homocitrate synthase [EC:2.3.3.14 2.3.3.-]	No
Rumen	K10978; aksF; methanogen homoisocitrate dehydrogenase [EC:1.1.1.87 1.1.1.-]	No
Rumen	K11212; cofD; LPPG:FO 2-phospho-L-lactate transferase [EC:2.7.8.28]	No
Rumen	K11260; fwdG; 4Fe-4S ferredoxin	No
Rumen	K11261; fwdE, fmdE; formylmethanofuran dehydrogenase subunit E [EC:1.2.7.12]	No
Rumen	K11529; gck, gckA, GLYCTK; glycerate 2-kinase [EC:2.7.1.165]	No
Rumen	K11532; glpX-SEBP; fructose-1,6-bisphosphatase II / sedoheptulose-1,7-bisphosphatase [EC:3.1.3.11 3.1.3.37]	No
Rumen	K11645; fbaB; fructose-bisphosphate aldolase, class I [EC:4.1.2.13]	No
Rumen	K11779; fbiC; FO synthase [EC:2.5.1.147 4.3.1.32]	No
Rumen	K11780; cofG; 7,8-didemethyl-8-hydroxy-5-deazariboflavin synthase [EC:4.3.1.32]	No
Rumen	K11781; cofH; 5-amino-6-(D-ribitylamino)uracil---L-tyrosine 4-hydroxyphenyl transferase [EC:2.5.1.147]	No
Rumen	K12234; cofE, fbiB; coenzyme F420-0:L-glutamate ligase / coenzyme F420-1:gamma-L-glutamate ligase [EC:6.3.2.31 6.3.2.34]	Yes
Rumen	K13039; comE; sulfopyruvate decarboxylase subunit beta [EC:4.1.1.79]	No
Rumen	K13788; pta; phosphate acetyltransferase [EC:2.3.1.8]	No
Rumen	K13812; fae-hps; bifunctional enzyme Fae/Hps [EC:4.2.1.147 4.1.2.43]	No
Rumen	K13831; hps-phi; 3-hexulose-6-phosphate synthase / 6-phospho-3-hexuloisomerase [EC:4.1.2.43 5.3.1.27]	No
Rumen	K13942; hmd; 5,10-methenyltetrahydromethanopterin hydrogenase [EC:1.12.98.2]	No
Rumen	K14067; mtkA; malate-CoA ligase subunit beta [EC:6.2.1.9]	No
Rumen	K14080; mtaA; [methyl-Co(III) methanol-specific corrinoid protein]:coenzyme M methyltransferase [EC:2.1.1.246]	No
Rumen	K14081; mtaC; methanol corrinoid protein	No
Rumen	K14082; mtbA; [methyl-Co(III) methylamine-specific corrinoid protein]:coenzyme M methyltransferase [EC:2.1.1.247]	No
Rumen	K14083; mttB; trimethylamine---corrinoid protein Co-methyltransferase [EC:2.1.1.250]	No
Rumen	K14084; mttC; trimethylamine corrinoid protein	No
Rumen	K14126; mvhA, vhuA, vhcA; F420-non-reducing hydrogenase large subunit [EC:1.12.99.- 1.8.98.5]	No
Rumen	K14127; mvhD, vhuD, vhcD; F420-non-reducing hydrogenase iron-sulfur subunit [EC:1.12.99.- 1.8.98.5 1.8.98.6]	No
Rumen	K14128; mvhG, vhuG, vhcG; F420-non-reducing hydrogenase small subunit [EC:1.12.99.- 1.8.98.5]	No
Rumen	K14940; cofF; gamma-F420-2:alpha-L-glutamate ligase [EC:6.3.2.32]	Yes
Rumen	K14941; cofC; 2-phospho-L-lactate guanylyltransferase [EC:2.7.7.68]	No
Rumen	K15022; fdhB; formate dehydrogenase (NADP+) beta subunit [EC:1.17.1.10]	No
Rumen	K15633; gpmI; 2,3-bisphosphoglycerate-independent phosphoglycerate mutase [EC:5.4.2.12]	No
Rumen	K15634; gpmB; probable phosphoglycerate mutase [EC:5.4.2.12]	No
Rumen	K15635; apgM; 2,3-bisphosphoglycerate-independent phosphoglycerate mutase [EC:5.4.2.12]	Yes
Rumen	K16176; mtmB; methylamine---corrinoid protein Co-methyltransferase [EC:2.1.1.248]	No
Rumen	K16177; mtmC; monomethylamine corrinoid protein	No
Rumen	K16178; mtbB; dimethylamine---corrinoid protein Co-methyltransferase [EC:2.1.1.249]	No
Rumen	K16179; mtbC; dimethylamine corrinoid protein	No
Rumen	K16254; mxaJ; mxaJ protein	No
Rumen	K16257; mxaC; mxaC protein	No
Rumen	K16258; mxaK; mxaK protein	No
Rumen	K16259; mxaL; mxaL protein	No
Rumen	K16260; mxaD; mxaD protein	No
Rumen	K16305; K16305; fructose-bisphosphate aldolase / 6-deoxy-5-ketofructose 1-phosphate synthase [EC:4.1.2.13 2.2.1.11]	No
Rumen	K16306; K16306; fructose-bisphosphate aldolase / 2-amino-3,7-dideoxy-D-threo-hept-6-ulosonate synthase [EC:4.1.2.13 2.2.1.10]	No
Rumen	K16370; pfkB; 6-phosphofructokinase 2 [EC:2.7.1.11]	No
Rumen	K16792; aksD; methanogen homoaconitase large subunit [EC:4.2.1.114]	No
Rumen	K16793; aksE; methanogen homoaconitase small subunit [EC:4.2.1.114]	No
Rumen	K17067; mdo; formaldehyde dismutase / methanol dehydrogenase [EC:1.2.98.1 1.1.99.37]	No
Rumen	K18277; tmm; trimethylamine monooxygenase [EC:1.14.13.148]	No
Rumen	K18933; mfnA, adc; tyrosine decarboxylase / aspartate 1-decarboxylase [EC:4.1.1.25 4.1.1.11]	No
Rumen	K19793; mfnC; (5-formylfuran-3-yl)methyl phosphate transaminase [EC:2.6.1.108]	No
Rumen	K21071; pfk, pfp; ATP-dependent phosphofructokinase / diphosphate-dependent phosphofructokinase [EC:2.7.1.11 2.7.1.90]	No
Rumen	K22015; fdhF; formate dehydrogenase (acceptor) [EC:1.17.99.7]	No
Rumen	K22081; mgsA; methylamine---glutamate N-methyltransferase subunit A [EC:2.1.1.21]	No
Rumen	K22082; mgsB; methylamine---glutamate N-methyltransferase subunit B [EC:2.1.1.21]	No
Rumen	K22083; mgsC; methylamine---glutamate N-methyltransferase subunit C [EC:2.1.1.21]	No
Rumen	K22084; mgdA; methylglutamate dehydrogenase subunit A [EC:1.5.99.5]	No
Rumen	K22085; mgdB; methylglutamate dehydrogenase subunit B [EC:1.5.99.5]	No
Rumen	K22086; mgdC; methylglutamate dehydrogenase subunit C [EC:1.5.99.5]	No
Rumen	K22305; psp; phosphoserine phosphatase [EC:3.1.3.3]	No
Rumen	K22480; hdrA1; heterodisulfide reductase subunit A1 [EC:1.8.7.3]	No
Rumen	K22481; hdrB1; heterodisulfide reductase subunit B1 [EC:1.8.7.3]	No
Rumen	K22482; hdrC1; heterodisulfide reductase subunit C1 [EC:1.8.7.3]	No
Rumen	K22515; fdwB; formate dehydrogenase beta subunit [EC:1.17.1.9]	No
Rumen	K22516; fdhA; formate dehydrogenase (coenzyme F420) alpha subunit [EC:1.17.98.3 1.8.98.6]	No
Wetland sediment	K00018; hprA; glycerate dehydrogenase [EC:1.1.1.29]	No
Wetland sediment	K00024; mdh; malate dehydrogenase [EC:1.1.1.37]	No
Wetland sediment	K00058; serA, PHGDH; D-3-phosphoglycerate dehydrogenase / 2-oxoglutarate reductase [EC:1.1.1.95 1.1.1.399]	No
Wetland sediment	K00121; frmA, ADH5, adhC; S-(hydroxymethyl)glutathione dehydrogenase / alcohol dehydrogenase [EC:1.1.1.284 1.1.1.1]	No
Wetland sediment	K00123; fdoG, fdhF, fdwA; formate dehydrogenase major subunit [EC:1.17.1.9]	No
Wetland sediment	K00124; fdoH, fdsB; formate dehydrogenase iron-sulfur subunit	No
Wetland sediment	K00125; fdhB; formate dehydrogenase (coenzyme F420) beta subunit [EC:1.17.98.3 1.8.98.6]	No
Wetland sediment	K00126; fdsD; formate dehydrogenase subunit delta [EC:1.17.1.9]	No
Wetland sediment	K00127; fdoI, fdsG; formate dehydrogenase subunit gamma	No
Wetland sediment	K00148; fdhA; glutathione-independent formaldehyde dehydrogenase [EC:1.2.1.46]	No
Wetland sediment	K00169; porA; pyruvate ferredoxin oxidoreductase alpha subunit [EC:1.2.7.1]	No
Wetland sediment	K00170; porB; pyruvate ferredoxin oxidoreductase beta subunit [EC:1.2.7.1]	No
Wetland sediment	K00171; porD; pyruvate ferredoxin oxidoreductase delta subunit [EC:1.2.7.1]	No
Wetland sediment	K00172; porG; pyruvate ferredoxin oxidoreductase gamma subunit [EC:1.2.7.1]	No
Wetland sediment	K00192; cdhA; anaerobic carbon-monoxide dehydrogenase, CODH/ACS complex subunit alpha [EC:1.2.7.4]	No
Wetland sediment	K00193; cdhC; acetyl-CoA decarbonylase/synthase, CODH/ACS complex subunit beta [EC:2.3.1.169]	No
Wetland sediment	K00194; cdhD, acsD; acetyl-CoA decarbonylase/synthase, CODH/ACS complex subunit delta [EC:2.1.1.245]	No
Wetland sediment	K00195; cdhB; anaerobic carbon-monoxide dehydrogenase, CODH/ACS complex subunit epsilon	No
Wetland sediment	K00196; cooF; anaerobic carbon-monoxide dehydrogenase iron sulfur subunit	No
Wetland sediment	K00197; cdhE, acsC; acetyl-CoA decarbonylase/synthase, CODH/ACS complex subunit gamma [EC:2.1.1.245]	No
Wetland sediment	K00198; cooS, acsA; anaerobic carbon-monoxide dehydrogenase catalytic subunit [EC:1.2.7.4]	No
Wetland sediment	K00200; fwdA, fmdA; formylmethanofuran dehydrogenase subunit A [EC:1.2.7.12]	No
Wetland sediment	K00201; fwdB, fmdB; formylmethanofuran dehydrogenase subunit B [EC:1.2.7.12]	No
Wetland sediment	K00202; fwdC, fmdC; formylmethanofuran dehydrogenase subunit C [EC:1.2.7.12]	No
Wetland sediment	K00203; fwdD, fmdD; formylmethanofuran dehydrogenase subunit D [EC:1.2.7.12]	No
Wetland sediment	K00204; fwdH; 4Fe-4S ferredoxin	No
Wetland sediment	K00205; fwdF, fmdF; 4Fe-4S ferredoxin	No
Wetland sediment	K00300; mtdA; methylenetetrahydrofolate/methylenetetrahydromethanopterin dehydrogenase (NADP+) [EC:1.5.1.5 1.5.1.-]	No
Wetland sediment	K00317; dmd-tmd; dimethylamine/trimethylamine dehydrogenase [EC:1.5.8.1 1.5.8.2]	No
Wetland sediment	K00319; mtd; methylenetetrahydromethanopterin dehydrogenase [EC:1.5.98.1]	No
Wetland sediment	K00320; mer; 5,10-methylenetetrahydromethanopterin reductase [EC:1.5.98.2]	No
Wetland sediment	K00399; mcrA; methyl-coenzyme M reductase alpha subunit [EC:2.8.4.1]	No
Wetland sediment	K00400; K00400; methyl coenzyme M reductase system, component A2	No
Wetland sediment	K00402; mcrG; methyl-coenzyme M reductase gamma subunit [EC:2.8.4.1]	No
Wetland sediment	K00440; frhA; coenzyme F420 hydrogenase subunit alpha [EC:1.12.98.1]	No
Wetland sediment	K00441; frhB; coenzyme F420 hydrogenase subunit beta [EC:1.12.98.1]	No
Wetland sediment	K00442; frhD; coenzyme F420 hydrogenase subunit delta	No
Wetland sediment	K00443; frhG; coenzyme F420 hydrogenase subunit gamma [EC:1.12.98.1]	No
Wetland sediment	K00577; mtrA; tetrahydromethanopterin S-methyltransferase subunit A [EC:2.1.1.86]	No
Wetland sediment	K00578; mtrB; tetrahydromethanopterin S-methyltransferase subunit B [EC:2.1.1.86]	No
Wetland sediment	K00579; mtrC; tetrahydromethanopterin S-methyltransferase subunit C [EC:2.1.1.86]	No
Wetland sediment	K00580; mtrD; tetrahydromethanopterin S-methyltransferase subunit D [EC:2.1.1.86]	No
Wetland sediment	K00581; mtrE; tetrahydromethanopterin S-methyltransferase subunit E [EC:2.1.1.86]	No
Wetland sediment	K00582; mtrF; tetrahydromethanopterin S-methyltransferase subunit F [EC:2.1.1.86]	No
Wetland sediment	K00583; mtrG; tetrahydromethanopterin S-methyltransferase subunit G [EC:2.1.1.86]	No
Wetland sediment	K00584; mtrH; tetrahydromethanopterin S-methyltransferase subunit H [EC:2.1.1.86]	No
Wetland sediment	K00600; glyA, SHMT; glycine hydroxymethyltransferase [EC:2.1.2.1]	No
Wetland sediment	K00625; E2.3.1.8, pta; phosphate acetyltransferase [EC:2.3.1.8]	No
Wetland sediment	K00672; ftr; formylmethanofuran--tetrahydromethanopterin N-formyltransferase [EC:2.3.1.101]	No
Wetland sediment	K00830; AGXT; alanine-glyoxylate transaminase / serine-glyoxylate transaminase / serine-pyruvate transaminase [EC:2.6.1.44 2.6.1.45 2.6.1.51]	No
Wetland sediment	K00831; serC, PSAT1; phosphoserine aminotransferase [EC:2.6.1.52]	No
Wetland sediment	K00850; pfkA, PFK; 6-phosphofructokinase 1 [EC:2.7.1.11]	No
Wetland sediment	K00863; DAK, TKFC; triose/dihydroxyacetone kinase / FAD-AMP lyase (cyclizing) [EC:2.7.1.28 2.7.1.29 4.6.1.15]	No
Wetland sediment	K00918; pfkC; ADP-dependent phosphofructokinase/glucokinase [EC:2.7.1.146 2.7.1.147]	No
Wetland sediment	K00925; ackA; acetate kinase [EC:2.7.2.1]	No
Wetland sediment	K01007; pps, ppsA; pyruvate, water dikinase [EC:2.7.9.2]	No
Wetland sediment	K01070; frmB, ESD, fghA; S-formylglutathione hydrolase [EC:3.1.2.12]	No
Wetland sediment	K01079; serB, PSPH; phosphoserine phosphatase [EC:3.1.3.3]	No
Wetland sediment	K01086; fbp-SEBP; fructose-1,6-bisphosphatase I / sedoheptulose-1,7-bisphosphatase [EC:3.1.3.11 3.1.3.37]	No
Wetland sediment	K01499; mch; methenyltetrahydromethanopterin cyclohydrolase [EC:3.5.4.27]	No
Wetland sediment	K01595; ppc; phosphoenolpyruvate carboxylase [EC:4.1.1.31]	No
Wetland sediment	K01622; K01622; fructose 1,6-bisphosphate aldolase/phosphatase [EC:4.1.2.13 3.1.3.11]	No
Wetland sediment	K01623; ALDO; fructose-bisphosphate aldolase, class I [EC:4.1.2.13]	No
Wetland sediment	K01624; FBA, fbaA; fructose-bisphosphate aldolase, class II [EC:4.1.2.13]	No
Wetland sediment	K01689; ENO, eno; enolase [EC:4.2.1.11]	No
Wetland sediment	K01834; PGAM, gpmA; 2,3-bisphosphoglycerate-dependent phosphoglycerate mutase [EC:5.4.2.11]	No
Wetland sediment	K01895; ACSS, acs; acetyl-CoA synthetase [EC:6.2.1.1]	No
Wetland sediment	K02203; thrH; phosphoserine / homoserine phosphotransferase [EC:3.1.3.3 2.7.1.39]	No
Wetland sediment	K02446; glpX; fructose-1,6-bisphosphatase II [EC:3.1.3.11]	No
Wetland sediment	K03388; hdrA2; heterodisulfide reductase subunit A2 [EC:1.8.7.3 1.8.98.4 1.8.98.5 1.8.98.6]	No
Wetland sediment	K03389; hdrB2; heterodisulfide reductase subunit B2 [EC:1.8.7.3 1.8.98.4 1.8.98.5 1.8.98.6]	No
Wetland sediment	K03390; hdrC2; heterodisulfide reductase subunit C2 [EC:1.8.7.3 1.8.98.4 1.8.98.5 1.8.98.6]	No
Wetland sediment	K03421; mcrC; methyl-coenzyme M reductase subunit C	No
Wetland sediment	K03422; mcrD; methyl-coenzyme M reductase subunit D	No
Wetland sediment	K03532; torC; trimethylamine-N-oxide reductase (cytochrome c), cytochrome c-type subunit TorC	No
Wetland sediment	K03533; torD; TorA specific chaperone	No
Wetland sediment	K03841; FBP, fbp; fructose-1,6-bisphosphatase I [EC:3.1.3.11]	No
Wetland sediment	K04041; fbp3; fructose-1,6-bisphosphatase III [EC:3.1.3.11]	No
Wetland sediment	K04480; mtaB; methanol---5-hydroxybenzimidazolylcobamide Co-methyltransferase [EC:2.1.1.90]	No
Wetland sediment	K05299; fdhA; formate dehydrogenase (NADP+) alpha subunit [EC:1.17.1.10]	No
Wetland sediment	K05884; comC; L-2-hydroxycarboxylate dehydrogenase (NAD+) [EC:1.1.1.337]	No
Wetland sediment	K05979; comB; 2-phosphosulfolactate phosphatase [EC:3.1.3.71]	No
Wetland sediment	K06034; comD; sulfopyruvate decarboxylase subunit alpha [EC:4.1.1.79]	No
Wetland sediment	K06914; mfnD; tyramine---L-glutamate ligase [EC:6.3.4.24]	No
Wetland sediment	K07072; mfnF; (4-(4-[2-(gamma-L-glutamylamino)ethyl]phenoxymethyl)furan-2-yl)methanamine synthase [EC:2.5.1.131]	No
Wetland sediment	K07144; mfnE; 5-(aminomethyl)-3-furanmethanol phosphate kinase [EC:2.7.4.31]	No
Wetland sediment	K07812; torZ; trimethylamine-N-oxide reductase (cytochrome c) [EC:1.7.2.3]	No
Wetland sediment	K07821; torY; trimethylamine-N-oxide reductase (cytochrome c), cytochrome c-type subunit TorY	No
Wetland sediment	K08093; hxlA; 3-hexulose-6-phosphate synthase [EC:4.1.2.43]	No
Wetland sediment	K08094; hxlB; 6-phospho-3-hexuloisomerase [EC:5.3.1.27]	No
Wetland sediment	K08097; comA; phosphosulfolactate synthase [EC:4.4.1.19]	No
Wetland sediment	K08264; hdrD; heterodisulfide reductase subunit D [EC:1.8.98.1]	No
Wetland sediment	K08265; hdrE; heterodisulfide reductase subunit E [EC:1.8.98.1]	No
Wetland sediment	K08685; qhpA; quinohemoprotein amine dehydrogenase [EC:1.4.9.1]	No
Wetland sediment	K08691; mcl; malyl-CoA/(S)-citramalyl-CoA lyase [EC:4.1.3.24 4.1.3.25]	No
Wetland sediment	K08692; mtkB; malate-CoA ligase subunit alpha [EC:6.2.1.9]	No
Wetland sediment	K09733; mfnB; (5-formylfuran-3-yl)methyl phosphate synthase [EC:4.2.3.153]	No
Wetland sediment	K10713; fae; 5,6,7,8-tetrahydromethanopterin hydro-lyase [EC:4.2.1.147]	No
Wetland sediment	K10714; mtdB; methylene-tetrahydromethanopterin dehydrogenase [EC:1.5.1.-]	No
Wetland sediment	K10945; pmoB-amoB; methane/ammonia monooxygenase subunit B	No
Wetland sediment	K10977; aksA; methanogen homocitrate synthase [EC:2.3.3.14 2.3.3.-]	No
Wetland sediment	K10978; aksF; methanogen homoisocitrate dehydrogenase [EC:1.1.1.87 1.1.1.-]	No
Wetland sediment	K11212; cofD; LPPG:FO 2-phospho-L-lactate transferase [EC:2.7.8.28]	No
Wetland sediment	K11260; fwdG; 4Fe-4S ferredoxin	No
Wetland sediment	K11261; fwdE, fmdE; formylmethanofuran dehydrogenase subunit E [EC:1.2.7.12]	No
Wetland sediment	K11529; gck, gckA, GLYCTK; glycerate 2-kinase [EC:2.7.1.165]	No
Wetland sediment	K11532; glpX-SEBP; fructose-1,6-bisphosphatase II / sedoheptulose-1,7-bisphosphatase [EC:3.1.3.11 3.1.3.37]	No
Wetland sediment	K11645; fbaB; fructose-bisphosphate aldolase, class I [EC:4.1.2.13]	No
Wetland sediment	K11779; fbiC; FO synthase [EC:2.5.1.147 4.3.1.32]	No
Wetland sediment	K11780; cofG; 7,8-didemethyl-8-hydroxy-5-deazariboflavin synthase [EC:4.3.1.32]	No
Wetland sediment	K11781; cofH; 5-amino-6-(D-ribitylamino)uracil---L-tyrosine 4-hydroxyphenyl transferase [EC:2.5.1.147]	No
Wetland sediment	K12234; cofE, fbiB; coenzyme F420-0:L-glutamate ligase / coenzyme F420-1:gamma-L-glutamate ligase [EC:6.3.2.31 6.3.2.34]	No
Wetland sediment	K13039; comE; sulfopyruvate decarboxylase subunit beta [EC:4.1.1.79]	No
Wetland sediment	K13788; pta; phosphate acetyltransferase [EC:2.3.1.8]	No
Wetland sediment	K13812; fae-hps; bifunctional enzyme Fae/Hps [EC:4.2.1.147 4.1.2.43]	No
Wetland sediment	K13831; hps-phi; 3-hexulose-6-phosphate synthase / 6-phospho-3-hexuloisomerase [EC:4.1.2.43 5.3.1.27]	No
Wetland sediment	K14028; mdh1, mxaF; methanol dehydrogenase (cytochrome c) subunit 1 [EC:1.1.2.7]	No
Wetland sediment	K14067; mtkA; malate-CoA ligase subunit beta [EC:6.2.1.9]	No
Wetland sediment	K14080; mtaA; [methyl-Co(III) methanol-specific corrinoid protein]:coenzyme M methyltransferase [EC:2.1.1.246]	No
Wetland sediment	K14081; mtaC; methanol corrinoid protein	No
Wetland sediment	K14082; mtbA; [methyl-Co(III) methylamine-specific corrinoid protein]:coenzyme M methyltransferase [EC:2.1.1.247]	No
Wetland sediment	K14083; mttB; trimethylamine---corrinoid protein Co-methyltransferase [EC:2.1.1.250]	No
Wetland sediment	K14084; mttC; trimethylamine corrinoid protein	No
Wetland sediment	K14126; mvhA, vhuA, vhcA; F420-non-reducing hydrogenase large subunit [EC:1.12.99.- 1.8.98.5]	No
Wetland sediment	K14127; mvhD, vhuD, vhcD; F420-non-reducing hydrogenase iron-sulfur subunit [EC:1.12.99.- 1.8.98.5 1.8.98.6]	No
Wetland sediment	K14128; mvhG, vhuG, vhcG; F420-non-reducing hydrogenase small subunit [EC:1.12.99.- 1.8.98.5]	No
Wetland sediment	K14940; cofF; gamma-F420-2:alpha-L-glutamate ligase [EC:6.3.2.32]	No
Wetland sediment	K14941; cofC; 2-phospho-L-lactate guanylyltransferase [EC:2.7.7.68]	No
Wetland sediment	K15022; fdhB; formate dehydrogenase (NADP+) beta subunit [EC:1.17.1.10]	No
Wetland sediment	K15228; mauA; methylamine dehydrogenase light chain [EC:1.4.9.1]	No
Wetland sediment	K15229; mauB; methylamine dehydrogenase heavy chain [EC:1.4.9.1]	No
Wetland sediment	K15633; gpmI; 2,3-bisphosphoglycerate-independent phosphoglycerate mutase [EC:5.4.2.12]	No
Wetland sediment	K15634; gpmB; probable phosphoglycerate mutase [EC:5.4.2.12]	No
Wetland sediment	K15635; apgM; 2,3-bisphosphoglycerate-independent phosphoglycerate mutase [EC:5.4.2.12]	No
Wetland sediment	K16176; mtmB; methylamine---corrinoid protein Co-methyltransferase [EC:2.1.1.248]	No
Wetland sediment	K16177; mtmC; monomethylamine corrinoid protein	No
Wetland sediment	K16178; mtbB; dimethylamine---corrinoid protein Co-methyltransferase [EC:2.1.1.249]	No
Wetland sediment	K16179; mtbC; dimethylamine corrinoid protein	No
Wetland sediment	K16254; mxaJ; mxaJ protein	No
Wetland sediment	K16256; mxaA; mxaA protein	No
Wetland sediment	K16257; mxaC; mxaC protein	No
Wetland sediment	K16258; mxaK; mxaK protein	No
Wetland sediment	K16260; mxaD; mxaD protein	No
Wetland sediment	K16305; K16305; fructose-bisphosphate aldolase / 6-deoxy-5-ketofructose 1-phosphate synthase [EC:4.1.2.13 2.2.1.11]	No
Wetland sediment	K16306; K16306; fructose-bisphosphate aldolase / 2-amino-3,7-dideoxy-D-threo-hept-6-ulosonate synthase [EC:4.1.2.13 2.2.1.10]	No
Wetland sediment	K16370; pfkB; 6-phosphofructokinase 2 [EC:2.7.1.11]	No
Wetland sediment	K16792; aksD; methanogen homoaconitase large subunit [EC:4.2.1.114]	No
Wetland sediment	K16793; aksE; methanogen homoaconitase small subunit [EC:4.2.1.114]	No
Wetland sediment	K17067; mdo; formaldehyde dismutase / methanol dehydrogenase [EC:1.2.98.1 1.1.99.37]	No
Wetland sediment	K18933; mfnA, adc; tyrosine decarboxylase / aspartate 1-decarboxylase [EC:4.1.1.25 4.1.1.11]	No
Wetland sediment	K19793; mfnC; (5-formylfuran-3-yl)methyl phosphate transaminase [EC:2.6.1.108]	No
Wetland sediment	K21071; pfk, pfp; ATP-dependent phosphofructokinase / diphosphate-dependent phosphofructokinase [EC:2.7.1.11 2.7.1.90]	No
Wetland sediment	K22015; fdhF; formate dehydrogenase (acceptor) [EC:1.17.99.7]	No
Wetland sediment	K22081; mgsA; methylamine---glutamate N-methyltransferase subunit A [EC:2.1.1.21]	No
Wetland sediment	K22082; mgsB; methylamine---glutamate N-methyltransferase subunit B [EC:2.1.1.21]	No
Wetland sediment	K22083; mgsC; methylamine---glutamate N-methyltransferase subunit C [EC:2.1.1.21]	No
Wetland sediment	K22084; mgdA; methylglutamate dehydrogenase subunit A [EC:1.5.99.5]	No
Wetland sediment	K22085; mgdB; methylglutamate dehydrogenase subunit B [EC:1.5.99.5]	No
Wetland sediment	K22086; mgdC; methylglutamate dehydrogenase subunit C [EC:1.5.99.5]	No
Wetland sediment	K22087; mgdD; methylglutamate dehydrogenase subunit D [EC:1.5.99.5]	No
Wetland sediment	K22305; psp; phosphoserine phosphatase [EC:3.1.3.3]	No
Wetland sediment	K22480; hdrA1; heterodisulfide reductase subunit A1 [EC:1.8.7.3]	No
Wetland sediment	K22481; hdrB1; heterodisulfide reductase subunit B1 [EC:1.8.7.3]	No
Wetland sediment	K22482; hdrC1; heterodisulfide reductase subunit C1 [EC:1.8.7.3]	No
Wetland sediment	K22515; fdwB; formate dehydrogenase beta subunit [EC:1.17.1.9]	No
Wetland sediment	K22516; fdhA; formate dehydrogenase (coenzyme F420) alpha subunit [EC:1.17.98.3 1.8.98.6]	No
Hot spring	K00018; hprA; glycerate dehydrogenase [EC:1.1.1.29]	No
Hot spring	K00024; mdh; malate dehydrogenase [EC:1.1.1.37]	No
Hot spring	K00058; serA, PHGDH; D-3-phosphoglycerate dehydrogenase / 2-oxoglutarate reductase [EC:1.1.1.95 1.1.1.399]	No
Hot spring	K00121; frmA, ADH5, adhC; S-(hydroxymethyl)glutathione dehydrogenase / alcohol dehydrogenase [EC:1.1.1.284 1.1.1.1]	No
Hot spring	K00122; FDH; formate dehydrogenase [EC:1.17.1.9]	No
Hot spring	K00123; fdoG, fdhF, fdwA; formate dehydrogenase major subunit [EC:1.17.1.9]	No
Hot spring	K00124; fdoH, fdsB; formate dehydrogenase iron-sulfur subunit	No
Hot spring	K00125; fdhB; formate dehydrogenase (coenzyme F420) beta subunit [EC:1.17.98.3 1.8.98.6]	No
Hot spring	K00126; fdsD; formate dehydrogenase subunit delta [EC:1.17.1.9]	No
Hot spring	K00127; fdoI, fdsG; formate dehydrogenase subunit gamma	No
Hot spring	K00148; fdhA; glutathione-independent formaldehyde dehydrogenase [EC:1.2.1.46]	No
Hot spring	K00169; porA; pyruvate ferredoxin oxidoreductase alpha subunit [EC:1.2.7.1]	No
Hot spring	K00170; porB; pyruvate ferredoxin oxidoreductase beta subunit [EC:1.2.7.1]	No
Hot spring	K00171; porD; pyruvate ferredoxin oxidoreductase delta subunit [EC:1.2.7.1]	No
Hot spring	K00172; porG; pyruvate ferredoxin oxidoreductase gamma subunit [EC:1.2.7.1]	No
Hot spring	K00189; vorG; 2-oxoisovalerate ferredoxin oxidoreductase, gamma subunit [EC:1.2.7.7]	No
Hot spring	K00192; cdhA; anaerobic carbon-monoxide dehydrogenase, CODH/ACS complex subunit alpha [EC:1.2.7.4]	No
Hot spring	K00193; cdhC; acetyl-CoA decarbonylase/synthase, CODH/ACS complex subunit beta [EC:2.3.1.169]	No
Hot spring	K00194; cdhD, acsD; acetyl-CoA decarbonylase/synthase, CODH/ACS complex subunit delta [EC:2.1.1.245]	No
Hot spring	K00195; cdhB; anaerobic carbon-monoxide dehydrogenase, CODH/ACS complex subunit epsilon	No
Hot spring	K00196; cooF; anaerobic carbon-monoxide dehydrogenase iron sulfur subunit	No
Hot spring	K00197; cdhE, acsC; acetyl-CoA decarbonylase/synthase, CODH/ACS complex subunit gamma [EC:2.1.1.245]	No
Hot spring	K00198; cooS, acsA; anaerobic carbon-monoxide dehydrogenase catalytic subunit [EC:1.2.7.4]	No
Hot spring	K00200; fwdA, fmdA; formylmethanofuran dehydrogenase subunit A [EC:1.2.7.12]	No
Hot spring	K00201; fwdB, fmdB; formylmethanofuran dehydrogenase subunit B [EC:1.2.7.12]	No
Hot spring	K00202; fwdC, fmdC; formylmethanofuran dehydrogenase subunit C [EC:1.2.7.12]	No
Hot spring	K00203; fwdD, fmdD; formylmethanofuran dehydrogenase subunit D [EC:1.2.7.12]	No
Hot spring	K00204; fwdH; 4Fe-4S ferredoxin	No
Hot spring	K00205; fwdF, fmdF; 4Fe-4S ferredoxin	No
Hot spring	K00300; mtdA; methylenetetrahydrofolate/methylenetetrahydromethanopterin dehydrogenase (NADP+) [EC:1.5.1.5 1.5.1.-]	No
Hot spring	K00317; dmd-tmd; dimethylamine/trimethylamine dehydrogenase [EC:1.5.8.1 1.5.8.2]	No
Hot spring	K00319; mtd; methylenetetrahydromethanopterin dehydrogenase [EC:1.5.98.1]	No
Hot spring	K00320; mer; 5,10-methylenetetrahydromethanopterin reductase [EC:1.5.98.2]	No
Hot spring	K00399; mcrA; methyl-coenzyme M reductase alpha subunit [EC:2.8.4.1]	No
Hot spring	K00400; K00400; methyl coenzyme M reductase system, component A2	No
Hot spring	K00401; mcrB; methyl-coenzyme M reductase beta subunit [EC:2.8.4.1]	No
Hot spring	K00402; mcrG; methyl-coenzyme M reductase gamma subunit [EC:2.8.4.1]	No
Hot spring	K00440; frhA; coenzyme F420 hydrogenase subunit alpha [EC:1.12.98.1]	No
Hot spring	K00441; frhB; coenzyme F420 hydrogenase subunit beta [EC:1.12.98.1]	No
Hot spring	K00442; frhD; coenzyme F420 hydrogenase subunit delta	No
Hot spring	K00443; frhG; coenzyme F420 hydrogenase subunit gamma [EC:1.12.98.1]	No
Hot spring	K00577; mtrA; tetrahydromethanopterin S-methyltransferase subunit A [EC:2.1.1.86]	No
Hot spring	K00578; mtrB; tetrahydromethanopterin S-methyltransferase subunit B [EC:2.1.1.86]	No
Hot spring	K00579; mtrC; tetrahydromethanopterin S-methyltransferase subunit C [EC:2.1.1.86]	No
Hot spring	K00580; mtrD; tetrahydromethanopterin S-methyltransferase subunit D [EC:2.1.1.86]	No
Hot spring	K00581; mtrE; tetrahydromethanopterin S-methyltransferase subunit E [EC:2.1.1.86]	No
Hot spring	K00582; mtrF; tetrahydromethanopterin S-methyltransferase subunit F [EC:2.1.1.86]	No
Hot spring	K00583; mtrG; tetrahydromethanopterin S-methyltransferase subunit G [EC:2.1.1.86]	No
Hot spring	K00584; mtrH; tetrahydromethanopterin S-methyltransferase subunit H [EC:2.1.1.86]	No
Hot spring	K00600; glyA, SHMT; glycine hydroxymethyltransferase [EC:2.1.2.1]	No
Hot spring	K00625; E2.3.1.8, pta; phosphate acetyltransferase [EC:2.3.1.8]	No
Hot spring	K00672; ftr; formylmethanofuran--tetrahydromethanopterin N-formyltransferase [EC:2.3.1.101]	No
Hot spring	K00830; AGXT; alanine-glyoxylate transaminase / serine-glyoxylate transaminase / serine-pyruvate transaminase [EC:2.6.1.44 2.6.1.45 2.6.1.51]	No
Hot spring	K00831; serC, PSAT1; phosphoserine aminotransferase [EC:2.6.1.52]	No
Hot spring	K00850; pfkA, PFK; 6-phosphofructokinase 1 [EC:2.7.1.11]	No
Hot spring	K00918; pfkC; ADP-dependent phosphofructokinase/glucokinase [EC:2.7.1.146 2.7.1.147]	No
Hot spring	K00925; ackA; acetate kinase [EC:2.7.2.1]	No
Hot spring	K01007; pps, ppsA; pyruvate, water dikinase [EC:2.7.9.2]	Yes
Hot spring	K01070; frmB, ESD, fghA; S-formylglutathione hydrolase [EC:3.1.2.12]	No
Hot spring	K01079; serB, PSPH; phosphoserine phosphatase [EC:3.1.3.3]	No
Hot spring	K01086; fbp-SEBP; fructose-1,6-bisphosphatase I / sedoheptulose-1,7-bisphosphatase [EC:3.1.3.11 3.1.3.37]	No
Hot spring	K01499; mch; methenyltetrahydromethanopterin cyclohydrolase [EC:3.5.4.27]	No
Hot spring	K01595; ppc; phosphoenolpyruvate carboxylase [EC:4.1.1.31]	No
Hot spring	K01622; K01622; fructose 1,6-bisphosphate aldolase/phosphatase [EC:4.1.2.13 3.1.3.11]	No
Hot spring	K01623; ALDO; fructose-bisphosphate aldolase, class I [EC:4.1.2.13]	No
Hot spring	K01624; FBA, fbaA; fructose-bisphosphate aldolase, class II [EC:4.1.2.13]	No
Hot spring	K01689; ENO, eno; enolase [EC:4.2.1.11]	No
Hot spring	K01834; PGAM, gpmA; 2,3-bisphosphoglycerate-dependent phosphoglycerate mutase [EC:5.4.2.11]	No
Hot spring	K01895; ACSS, acs; acetyl-CoA synthetase [EC:6.2.1.1]	No
Hot spring	K02203; thrH; phosphoserine / homoserine phosphotransferase [EC:3.1.3.3 2.7.1.39]	No
Hot spring	K02446; glpX; fructose-1,6-bisphosphatase II [EC:3.1.3.11]	No
Hot spring	K03388; hdrA2; heterodisulfide reductase subunit A2 [EC:1.8.7.3 1.8.98.4 1.8.98.5 1.8.98.6]	No
Hot spring	K03389; hdrB2; heterodisulfide reductase subunit B2 [EC:1.8.7.3 1.8.98.4 1.8.98.5 1.8.98.6]	No
Hot spring	K03390; hdrC2; heterodisulfide reductase subunit C2 [EC:1.8.7.3 1.8.98.4 1.8.98.5 1.8.98.6]	No
Hot spring	K03396; gfa; S-(hydroxymethyl)glutathione synthase [EC:4.4.1.22]	No
Hot spring	K03421; mcrC; methyl-coenzyme M reductase subunit C	No
Hot spring	K03422; mcrD; methyl-coenzyme M reductase subunit D	No
Hot spring	K03532; torC; trimethylamine-N-oxide reductase (cytochrome c), cytochrome c-type subunit TorC	No
Hot spring	K03533; torD; TorA specific chaperone	No
Hot spring	K03841; FBP, fbp; fructose-1,6-bisphosphatase I [EC:3.1.3.11]	No
Hot spring	K04041; fbp3; fructose-1,6-bisphosphatase III [EC:3.1.3.11]	No
Hot spring	K04480; mtaB; methanol---5-hydroxybenzimidazolylcobamide Co-methyltransferase [EC:2.1.1.90]	No
Hot spring	K05299; fdhA; formate dehydrogenase (NADP+) alpha subunit [EC:1.17.1.10]	No
Hot spring	K05884; comC; L-2-hydroxycarboxylate dehydrogenase (NAD+) [EC:1.1.1.337]	No
Hot spring	K05979; comB; 2-phosphosulfolactate phosphatase [EC:3.1.3.71]	No
Hot spring	K06034; comD; sulfopyruvate decarboxylase subunit alpha [EC:4.1.1.79]	No
Hot spring	K06914; mfnD; tyramine---L-glutamate ligase [EC:6.3.4.24]	No
Hot spring	K07072; mfnF; (4-(4-[2-(gamma-L-glutamylamino)ethyl]phenoxymethyl)furan-2-yl)methanamine synthase [EC:2.5.1.131]	No
Hot spring	K07144; mfnE; 5-(aminomethyl)-3-furanmethanol phosphate kinase [EC:2.7.4.31]	No
Hot spring	K07812; torZ; trimethylamine-N-oxide reductase (cytochrome c) [EC:1.7.2.3]	No
Hot spring	K07821; torY; trimethylamine-N-oxide reductase (cytochrome c), cytochrome c-type subunit TorY	No
Hot spring	K08093; hxlA; 3-hexulose-6-phosphate synthase [EC:4.1.2.43]	No
Hot spring	K08094; hxlB; 6-phospho-3-hexuloisomerase [EC:5.3.1.27]	No
Hot spring	K08097; comA; phosphosulfolactate synthase [EC:4.4.1.19]	No
Hot spring	K08264; hdrD; heterodisulfide reductase subunit D [EC:1.8.98.1]	No
Hot spring	K08265; hdrE; heterodisulfide reductase subunit E [EC:1.8.98.1]	No
Hot spring	K08685; qhpA; quinohemoprotein amine dehydrogenase [EC:1.4.9.1]	No
Hot spring	K08691; mcl; malyl-CoA/(S)-citramalyl-CoA lyase [EC:4.1.3.24 4.1.3.25]	No
Hot spring	K08692; mtkB; malate-CoA ligase subunit alpha [EC:6.2.1.9]	No
Hot spring	K09733; mfnB; (5-formylfuran-3-yl)methyl phosphate synthase [EC:4.2.3.153]	No
Hot spring	K10713; fae; 5,6,7,8-tetrahydromethanopterin hydro-lyase [EC:4.2.1.147]	No
Hot spring	K10714; mtdB; methylene-tetrahydromethanopterin dehydrogenase [EC:1.5.1.-]	No
Hot spring	K10977; aksA; methanogen homocitrate synthase [EC:2.3.3.14 2.3.3.-]	No
Hot spring	K10978; aksF; methanogen homoisocitrate dehydrogenase [EC:1.1.1.87 1.1.1.-]	No
Hot spring	K11212; cofD; LPPG:FO 2-phospho-L-lactate transferase [EC:2.7.8.28]	No
Hot spring	K11260; fwdG; 4Fe-4S ferredoxin	No
Hot spring	K11261; fwdE, fmdE; formylmethanofuran dehydrogenase subunit E [EC:1.2.7.12]	No
Hot spring	K11529; gck, gckA, GLYCTK; glycerate 2-kinase [EC:2.7.1.165]	No
Hot spring	K11532; glpX-SEBP; fructose-1,6-bisphosphatase II / sedoheptulose-1,7-bisphosphatase [EC:3.1.3.11 3.1.3.37]	No
Hot spring	K11645; fbaB; fructose-bisphosphate aldolase, class I [EC:4.1.2.13]	No
Hot spring	K11779; fbiC; FO synthase [EC:2.5.1.147 4.3.1.32]	No
Hot spring	K11780; cofG; 7,8-didemethyl-8-hydroxy-5-deazariboflavin synthase [EC:4.3.1.32]	No
Hot spring	K11781; cofH; 5-amino-6-(D-ribitylamino)uracil---L-tyrosine 4-hydroxyphenyl transferase [EC:2.5.1.147]	No
Hot spring	K12234; cofE, fbiB; coenzyme F420-0:L-glutamate ligase / coenzyme F420-1:gamma-L-glutamate ligase [EC:6.3.2.31 6.3.2.34]	No
Hot spring	K13039; comE; sulfopyruvate decarboxylase subunit beta [EC:4.1.1.79]	No
Hot spring	K13788; pta; phosphate acetyltransferase [EC:2.3.1.8]	No
Hot spring	K13812; fae-hps; bifunctional enzyme Fae/Hps [EC:4.2.1.147 4.1.2.43]	No
Hot spring	K13831; hps-phi; 3-hexulose-6-phosphate synthase / 6-phospho-3-hexuloisomerase [EC:4.1.2.43 5.3.1.27]	No
Hot spring	K13942; hmd; 5,10-methenyltetrahydromethanopterin hydrogenase [EC:1.12.98.2]	No
Hot spring	K14028; mdh1, mxaF; methanol dehydrogenase (cytochrome c) subunit 1 [EC:1.1.2.7]	No
Hot spring	K14067; mtkA; malate-CoA ligase subunit beta [EC:6.2.1.9]	No
Hot spring	K14080; mtaA; [methyl-Co(III) methanol-specific corrinoid protein]:coenzyme M methyltransferase [EC:2.1.1.246]	No
Hot spring	K14081; mtaC; methanol corrinoid protein	No
Hot spring	K14082; mtbA; [methyl-Co(III) methylamine-specific corrinoid protein]:coenzyme M methyltransferase [EC:2.1.1.247]	No
Hot spring	K14083; mttB; trimethylamine---corrinoid protein Co-methyltransferase [EC:2.1.1.250]	No
Hot spring	K14084; mttC; trimethylamine corrinoid protein	No
Hot spring	K14126; mvhA, vhuA, vhcA; F420-non-reducing hydrogenase large subunit [EC:1.12.99.- 1.8.98.5]	No
Hot spring	K14127; mvhD, vhuD, vhcD; F420-non-reducing hydrogenase iron-sulfur subunit [EC:1.12.99.- 1.8.98.5 1.8.98.6]	No
Hot spring	K14128; mvhG, vhuG, vhcG; F420-non-reducing hydrogenase small subunit [EC:1.12.99.- 1.8.98.5]	No
Hot spring	K14940; cofF; gamma-F420-2:alpha-L-glutamate ligase [EC:6.3.2.32]	No
Hot spring	K14941; cofC; 2-phospho-L-lactate guanylyltransferase [EC:2.7.7.68]	No
Hot spring	K15022; fdhB; formate dehydrogenase (NADP+) beta subunit [EC:1.17.1.10]	No
Hot spring	K15228; mauA; methylamine dehydrogenase light chain [EC:1.4.9.1]	No
Hot spring	K15229; mauB; methylamine dehydrogenase heavy chain [EC:1.4.9.1]	No
Hot spring	K15633; gpmI; 2,3-bisphosphoglycerate-independent phosphoglycerate mutase [EC:5.4.2.12]	No
Hot spring	K15634; gpmB; probable phosphoglycerate mutase [EC:5.4.2.12]	No
Hot spring	K15635; apgM; 2,3-bisphosphoglycerate-independent phosphoglycerate mutase [EC:5.4.2.12]	No
Hot spring	K16161; mmoC; methane monooxygenase component C [EC:1.14.13.25]	No
Hot spring	K16176; mtmB; methylamine---corrinoid protein Co-methyltransferase [EC:2.1.1.248]	No
Hot spring	K16177; mtmC; monomethylamine corrinoid protein	No
Hot spring	K16178; mtbB; dimethylamine---corrinoid protein Co-methyltransferase [EC:2.1.1.249]	No
Hot spring	K16179; mtbC; dimethylamine corrinoid protein	No
Hot spring	K16254; mxaJ; mxaJ protein	No
Hot spring	K16255; mxaG; cytochrome c-L	No
Hot spring	K16256; mxaA; mxaA protein	No
Hot spring	K16257; mxaC; mxaC protein	No
Hot spring	K16258; mxaK; mxaK protein	No
Hot spring	K16259; mxaL; mxaL protein	No
Hot spring	K16260; mxaD; mxaD protein	No
Hot spring	K16305; K16305; fructose-bisphosphate aldolase / 6-deoxy-5-ketofructose 1-phosphate synthase [EC:4.1.2.13 2.2.1.11]	No
Hot spring	K16306; K16306; fructose-bisphosphate aldolase / 2-amino-3,7-dideoxy-D-threo-hept-6-ulosonate synthase [EC:4.1.2.13 2.2.1.10]	No
Hot spring	K16370; pfkB; 6-phosphofructokinase 2 [EC:2.7.1.11]	No
Hot spring	K16792; aksD; methanogen homoaconitase large subunit [EC:4.2.1.114]	No
Hot spring	K16793; aksE; methanogen homoaconitase small subunit [EC:4.2.1.114]	No
Hot spring	K17067; mdo; formaldehyde dismutase / methanol dehydrogenase [EC:1.2.98.1 1.1.99.37]	No
Hot spring	K18933; mfnA, adc; tyrosine decarboxylase / aspartate 1-decarboxylase [EC:4.1.1.25 4.1.1.11]	Yes
Hot spring	K19793; mfnC; (5-formylfuran-3-yl)methyl phosphate transaminase [EC:2.6.1.108]	No
Hot spring	K21071; pfk, pfp; ATP-dependent phosphofructokinase / diphosphate-dependent phosphofructokinase [EC:2.7.1.11 2.7.1.90]	No
Hot spring	K22081; mgsA; methylamine---glutamate N-methyltransferase subunit A [EC:2.1.1.21]	No
Hot spring	K22082; mgsB; methylamine---glutamate N-methyltransferase subunit B [EC:2.1.1.21]	No
Hot spring	K22083; mgsC; methylamine---glutamate N-methyltransferase subunit C [EC:2.1.1.21]	No
Hot spring	K22084; mgdA; methylglutamate dehydrogenase subunit A [EC:1.5.99.5]	No
Hot spring	K22085; mgdB; methylglutamate dehydrogenase subunit B [EC:1.5.99.5]	No
Hot spring	K22086; mgdC; methylglutamate dehydrogenase subunit C [EC:1.5.99.5]	No
Hot spring	K22087; mgdD; methylglutamate dehydrogenase subunit D [EC:1.5.99.5]	No
Hot spring	K22305; psp; phosphoserine phosphatase [EC:3.1.3.3]	No
Hot spring	K22480; hdrA1; heterodisulfide reductase subunit A1 [EC:1.8.7.3]	No
Hot spring	K22481; hdrB1; heterodisulfide reductase subunit B1 [EC:1.8.7.3]	No
Hot spring	K22482; hdrC1; heterodisulfide reductase subunit C1 [EC:1.8.7.3]	No
Hot spring	K22515; fdwB; formate dehydrogenase beta subunit [EC:1.17.1.9]	No
Hot spring	K22516; fdhA; formate dehydrogenase (coenzyme F420) alpha subunit [EC:1.17.98.3 1.8.98.6]	No
Soil	K00018; hprA; glycerate dehydrogenase [EC:1.1.1.29]	No
Soil	K00024; mdh; malate dehydrogenase [EC:1.1.1.37]	No
Soil	K00058; serA, PHGDH; D-3-phosphoglycerate dehydrogenase / 2-oxoglutarate reductase [EC:1.1.1.95 1.1.1.399]	No
Soil	K00121; frmA, ADH5, adhC; S-(hydroxymethyl)glutathione dehydrogenase / alcohol dehydrogenase [EC:1.1.1.284 1.1.1.1]	No
Soil	K00122; FDH; formate dehydrogenase [EC:1.17.1.9]	No
Soil	K00123; fdoG, fdhF, fdwA; formate dehydrogenase major subunit [EC:1.17.1.9]	No
Soil	K00124; fdoH, fdsB; formate dehydrogenase iron-sulfur subunit	No
Soil	K00125; fdhB; formate dehydrogenase (coenzyme F420) beta subunit [EC:1.17.98.3 1.8.98.6]	No
Soil	K00126; fdsD; formate dehydrogenase subunit delta [EC:1.17.1.9]	No
Soil	K00127; fdoI, fdsG; formate dehydrogenase subunit gamma	No
Soil	K00148; fdhA; glutathione-independent formaldehyde dehydrogenase [EC:1.2.1.46]	No
Soil	K00169; porA; pyruvate ferredoxin oxidoreductase alpha subunit [EC:1.2.7.1]	No
Soil	K00170; porB; pyruvate ferredoxin oxidoreductase beta subunit [EC:1.2.7.1]	No
Soil	K00171; porD; pyruvate ferredoxin oxidoreductase delta subunit [EC:1.2.7.1]	No
Soil	K00172; porG; pyruvate ferredoxin oxidoreductase gamma subunit [EC:1.2.7.1]	No
Soil	K00192; cdhA; anaerobic carbon-monoxide dehydrogenase, CODH/ACS complex subunit alpha [EC:1.2.7.4]	No
Soil	K00193; cdhC; acetyl-CoA decarbonylase/synthase, CODH/ACS complex subunit beta [EC:2.3.1.169]	No
Soil	K00194; cdhD, acsD; acetyl-CoA decarbonylase/synthase, CODH/ACS complex subunit delta [EC:2.1.1.245]	No
Soil	K00195; cdhB; anaerobic carbon-monoxide dehydrogenase, CODH/ACS complex subunit epsilon	No
Soil	K00196; cooF; anaerobic carbon-monoxide dehydrogenase iron sulfur subunit	No
Soil	K00197; cdhE, acsC; acetyl-CoA decarbonylase/synthase, CODH/ACS complex subunit gamma [EC:2.1.1.245]	No
Soil	K00198; cooS, acsA; anaerobic carbon-monoxide dehydrogenase catalytic subunit [EC:1.2.7.4]	No
Soil	K00200; fwdA, fmdA; formylmethanofuran dehydrogenase subunit A [EC:1.2.7.12]	No
Soil	K00201; fwdB, fmdB; formylmethanofuran dehydrogenase subunit B [EC:1.2.7.12]	No
Soil	K00202; fwdC, fmdC; formylmethanofuran dehydrogenase subunit C [EC:1.2.7.12]	No
Soil	K00203; fwdD, fmdD; formylmethanofuran dehydrogenase subunit D [EC:1.2.7.12]	No
Soil	K00204; fwdH; 4Fe-4S ferredoxin	No
Soil	K00205; fwdF, fmdF; 4Fe-4S ferredoxin	No
Soil	K00300; mtdA; methylenetetrahydrofolate/methylenetetrahydromethanopterin dehydrogenase (NADP+) [EC:1.5.1.5 1.5.1.-]	No
Soil	K00317; dmd-tmd; dimethylamine/trimethylamine dehydrogenase [EC:1.5.8.1 1.5.8.2]	No
Soil	K00319; mtd; methylenetetrahydromethanopterin dehydrogenase [EC:1.5.98.1]	No
Soil	K00320; mer; 5,10-methylenetetrahydromethanopterin reductase [EC:1.5.98.2]	No
Soil	K00399; mcrA; methyl-coenzyme M reductase alpha subunit [EC:2.8.4.1]	No
Soil	K00400; K00400; methyl coenzyme M reductase system, component A2	No
Soil	K00401; mcrB; methyl-coenzyme M reductase beta subunit [EC:2.8.4.1]	No
Soil	K00440; frhA; coenzyme F420 hydrogenase subunit alpha [EC:1.12.98.1]	No
Soil	K00441; frhB; coenzyme F420 hydrogenase subunit beta [EC:1.12.98.1]	No
Soil	K00577; mtrA; tetrahydromethanopterin S-methyltransferase subunit A [EC:2.1.1.86]	No
Soil	K00578; mtrB; tetrahydromethanopterin S-methyltransferase subunit B [EC:2.1.1.86]	No
Soil	K00579; mtrC; tetrahydromethanopterin S-methyltransferase subunit C [EC:2.1.1.86]	No
Soil	K00580; mtrD; tetrahydromethanopterin S-methyltransferase subunit D [EC:2.1.1.86]	No
Soil	K00581; mtrE; tetrahydromethanopterin S-methyltransferase subunit E [EC:2.1.1.86]	No
Soil	K00582; mtrF; tetrahydromethanopterin S-methyltransferase subunit F [EC:2.1.1.86]	No
Soil	K00583; mtrG; tetrahydromethanopterin S-methyltransferase subunit G [EC:2.1.1.86]	No
Soil	K00584; mtrH; tetrahydromethanopterin S-methyltransferase subunit H [EC:2.1.1.86]	No
Soil	K00600; glyA, SHMT; glycine hydroxymethyltransferase [EC:2.1.2.1]	No
Soil	K00625; E2.3.1.8, pta; phosphate acetyltransferase [EC:2.3.1.8]	No
Soil	K00672; ftr; formylmethanofuran--tetrahydromethanopterin N-formyltransferase [EC:2.3.1.101]	No
Soil	K00830; AGXT; alanine-glyoxylate transaminase / serine-glyoxylate transaminase / serine-pyruvate transaminase [EC:2.6.1.44 2.6.1.45 2.6.1.51]	No
Soil	K00831; serC, PSAT1; phosphoserine aminotransferase [EC:2.6.1.52]	No
Soil	K00850; pfkA, PFK; 6-phosphofructokinase 1 [EC:2.7.1.11]	No
Soil	K00863; DAK, TKFC; triose/dihydroxyacetone kinase / FAD-AMP lyase (cyclizing) [EC:2.7.1.28 2.7.1.29 4.6.1.15]	No
Soil	K00918; pfkC; ADP-dependent phosphofructokinase/glucokinase [EC:2.7.1.146 2.7.1.147]	No
Soil	K00925; ackA; acetate kinase [EC:2.7.2.1]	No
Soil	K01007; pps, ppsA; pyruvate, water dikinase [EC:2.7.9.2]	No
Soil	K01070; frmB, ESD, fghA; S-formylglutathione hydrolase [EC:3.1.2.12]	No
Soil	K01079; serB, PSPH; phosphoserine phosphatase [EC:3.1.3.3]	No
Soil	K01086; fbp-SEBP; fructose-1,6-bisphosphatase I / sedoheptulose-1,7-bisphosphatase [EC:3.1.3.11 3.1.3.37]	No
Soil	K01499; mch; methenyltetrahydromethanopterin cyclohydrolase [EC:3.5.4.27]	No
Soil	K01595; ppc; phosphoenolpyruvate carboxylase [EC:4.1.1.31]	No
Soil	K01622; K01622; fructose 1,6-bisphosphate aldolase/phosphatase [EC:4.1.2.13 3.1.3.11]	No
Soil	K01623; ALDO; fructose-bisphosphate aldolase, class I [EC:4.1.2.13]	No
Soil	K01624; FBA, fbaA; fructose-bisphosphate aldolase, class II [EC:4.1.2.13]	No
Soil	K01689; ENO, eno; enolase [EC:4.2.1.11]	No
Soil	K01834; PGAM, gpmA; 2,3-bisphosphoglycerate-dependent phosphoglycerate mutase [EC:5.4.2.11]	No
Soil	K01895; ACSS, acs; acetyl-CoA synthetase [EC:6.2.1.1]	No
Soil	K02203; thrH; phosphoserine / homoserine phosphotransferase [EC:3.1.3.3 2.7.1.39]	No
Soil	K02446; glpX; fructose-1,6-bisphosphatase II [EC:3.1.3.11]	No
Soil	K03388; hdrA2; heterodisulfide reductase subunit A2 [EC:1.8.7.3 1.8.98.4 1.8.98.5 1.8.98.6]	No
Soil	K03389; hdrB2; heterodisulfide reductase subunit B2 [EC:1.8.7.3 1.8.98.4 1.8.98.5 1.8.98.6]	No
Soil	K03390; hdrC2; heterodisulfide reductase subunit C2 [EC:1.8.7.3 1.8.98.4 1.8.98.5 1.8.98.6]	No
Soil	K03396; gfa; S-(hydroxymethyl)glutathione synthase [EC:4.4.1.22]	No
Soil	K03421; mcrC; methyl-coenzyme M reductase subunit C	No
Soil	K03532; torC; trimethylamine-N-oxide reductase (cytochrome c), cytochrome c-type subunit TorC	No
Soil	K03533; torD; TorA specific chaperone	No
Soil	K03841; FBP, fbp; fructose-1,6-bisphosphatase I [EC:3.1.3.11]	No
Soil	K04041; fbp3; fructose-1,6-bisphosphatase III [EC:3.1.3.11]	No
Soil	K04480; mtaB; methanol---5-hydroxybenzimidazolylcobamide Co-methyltransferase [EC:2.1.1.90]	No
Soil	K05299; fdhA; formate dehydrogenase (NADP+) alpha subunit [EC:1.17.1.10]	No
Soil	K05884; comC; L-2-hydroxycarboxylate dehydrogenase (NAD+) [EC:1.1.1.337]	No
Soil	K05979; comB; 2-phosphosulfolactate phosphatase [EC:3.1.3.71]	No
Soil	K06914; mfnD; tyramine---L-glutamate ligase [EC:6.3.4.24]	No
Soil	K07072; mfnF; (4-(4-[2-(gamma-L-glutamylamino)ethyl]phenoxymethyl)furan-2-yl)methanamine synthase [EC:2.5.1.131]	No
Soil	K07144; mfnE; 5-(aminomethyl)-3-furanmethanol phosphate kinase [EC:2.7.4.31]	No
Soil	K07812; torZ; trimethylamine-N-oxide reductase (cytochrome c) [EC:1.7.2.3]	No
Soil	K07821; torY; trimethylamine-N-oxide reductase (cytochrome c), cytochrome c-type subunit TorY	No
Soil	K08093; hxlA; 3-hexulose-6-phosphate synthase [EC:4.1.2.43]	No
Soil	K08094; hxlB; 6-phospho-3-hexuloisomerase [EC:5.3.1.27]	No
Soil	K08097; comA; phosphosulfolactate synthase [EC:4.4.1.19]	No
Soil	K08264; hdrD; heterodisulfide reductase subunit D [EC:1.8.98.1]	No
Soil	K08265; hdrE; heterodisulfide reductase subunit E [EC:1.8.98.1]	No
Soil	K08685; qhpA; quinohemoprotein amine dehydrogenase [EC:1.4.9.1]	No
Soil	K08691; mcl; malyl-CoA/(S)-citramalyl-CoA lyase [EC:4.1.3.24 4.1.3.25]	No
Soil	K08692; mtkB; malate-CoA ligase subunit alpha [EC:6.2.1.9]	No
Soil	K09733; mfnB; (5-formylfuran-3-yl)methyl phosphate synthase [EC:4.2.3.153]	No
Soil	K10713; fae; 5,6,7,8-tetrahydromethanopterin hydro-lyase [EC:4.2.1.147]	No
Soil	K10714; mtdB; methylene-tetrahydromethanopterin dehydrogenase [EC:1.5.1.-]	No
Soil	K10945; pmoB-amoB; methane/ammonia monooxygenase subunit B	No
Soil	K10977; aksA; methanogen homocitrate synthase [EC:2.3.3.14 2.3.3.-]	No
Soil	K10978; aksF; methanogen homoisocitrate dehydrogenase [EC:1.1.1.87 1.1.1.-]	No
Soil	K11212; cofD; LPPG:FO 2-phospho-L-lactate transferase [EC:2.7.8.28]	No
Soil	K11260; fwdG; 4Fe-4S ferredoxin	No
Soil	K11261; fwdE, fmdE; formylmethanofuran dehydrogenase subunit E [EC:1.2.7.12]	No
Soil	K11529; gck, gckA, GLYCTK; glycerate 2-kinase [EC:2.7.1.165]	No
Soil	K11532; glpX-SEBP; fructose-1,6-bisphosphatase II / sedoheptulose-1,7-bisphosphatase [EC:3.1.3.11 3.1.3.37]	No
Soil	K11645; fbaB; fructose-bisphosphate aldolase, class I [EC:4.1.2.13]	No
Soil	K11779; fbiC; FO synthase [EC:2.5.1.147 4.3.1.32]	No
Soil	K11780; cofG; 7,8-didemethyl-8-hydroxy-5-deazariboflavin synthase [EC:4.3.1.32]	No
Soil	K11781; cofH; 5-amino-6-(D-ribitylamino)uracil---L-tyrosine 4-hydroxyphenyl transferase [EC:2.5.1.147]	No
Soil	K12234; cofE, fbiB; coenzyme F420-0:L-glutamate ligase / coenzyme F420-1:gamma-L-glutamate ligase [EC:6.3.2.31 6.3.2.34]	No
Soil	K13039; comE; sulfopyruvate decarboxylase subunit beta [EC:4.1.1.79]	No
Soil	K13788; pta; phosphate acetyltransferase [EC:2.3.1.8]	No
Soil	K13812; fae-hps; bifunctional enzyme Fae/Hps [EC:4.2.1.147 4.1.2.43]	No
Soil	K13831; hps-phi; 3-hexulose-6-phosphate synthase / 6-phospho-3-hexuloisomerase [EC:4.1.2.43 5.3.1.27]	No
Soil	K14028; mdh1, mxaF; methanol dehydrogenase (cytochrome c) subunit 1 [EC:1.1.2.7]	No
Soil	K14067; mtkA; malate-CoA ligase subunit beta [EC:6.2.1.9]	No
Soil	K14080; mtaA; [methyl-Co(III) methanol-specific corrinoid protein]:coenzyme M methyltransferase [EC:2.1.1.246]	No
Soil	K14081; mtaC; methanol corrinoid protein	No
Soil	K14082; mtbA; [methyl-Co(III) methylamine-specific corrinoid protein]:coenzyme M methyltransferase [EC:2.1.1.247]	No
Soil	K14083; mttB; trimethylamine---corrinoid protein Co-methyltransferase [EC:2.1.1.250]	No
Soil	K14084; mttC; trimethylamine corrinoid protein	No
Soil	K14126; mvhA, vhuA, vhcA; F420-non-reducing hydrogenase large subunit [EC:1.12.99.- 1.8.98.5]	No
Soil	K14127; mvhD, vhuD, vhcD; F420-non-reducing hydrogenase iron-sulfur subunit [EC:1.12.99.- 1.8.98.5 1.8.98.6]	No
Soil	K14128; mvhG, vhuG, vhcG; F420-non-reducing hydrogenase small subunit [EC:1.12.99.- 1.8.98.5]	No
Soil	K14941; cofC; 2-phospho-L-lactate guanylyltransferase [EC:2.7.7.68]	No
Soil	K15022; fdhB; formate dehydrogenase (NADP+) beta subunit [EC:1.17.1.10]	No
Soil	K15228; mauA; methylamine dehydrogenase light chain [EC:1.4.9.1]	No
Soil	K15633; gpmI; 2,3-bisphosphoglycerate-independent phosphoglycerate mutase [EC:5.4.2.12]	No
Soil	K15634; gpmB; probable phosphoglycerate mutase [EC:5.4.2.12]	No
Soil	K15635; apgM; 2,3-bisphosphoglycerate-independent phosphoglycerate mutase [EC:5.4.2.12]	No
Soil	K16176; mtmB; methylamine---corrinoid protein Co-methyltransferase [EC:2.1.1.248]	No
Soil	K16178; mtbB; dimethylamine---corrinoid protein Co-methyltransferase [EC:2.1.1.249]	No
Soil	K16179; mtbC; dimethylamine corrinoid protein	No
Soil	K16254; mxaJ; mxaJ protein	No
Soil	K16258; mxaK; mxaK protein	No
Soil	K16260; mxaD; mxaD protein	No
Soil	K16305; K16305; fructose-bisphosphate aldolase / 6-deoxy-5-ketofructose 1-phosphate synthase [EC:4.1.2.13 2.2.1.11]	No
Soil	K16306; K16306; fructose-bisphosphate aldolase / 2-amino-3,7-dideoxy-D-threo-hept-6-ulosonate synthase [EC:4.1.2.13 2.2.1.10]	No
Soil	K16370; pfkB; 6-phosphofructokinase 2 [EC:2.7.1.11]	No
Soil	K16792; aksD; methanogen homoaconitase large subunit [EC:4.2.1.114]	No
Soil	K16793; aksE; methanogen homoaconitase small subunit [EC:4.2.1.114]	No
Soil	K18933; mfnA, adc; tyrosine decarboxylase / aspartate 1-decarboxylase [EC:4.1.1.25 4.1.1.11]	No
Soil	K19793; mfnC; (5-formylfuran-3-yl)methyl phosphate transaminase [EC:2.6.1.108]	No
Soil	K21071; pfk, pfp; ATP-dependent phosphofructokinase / diphosphate-dependent phosphofructokinase [EC:2.7.1.11 2.7.1.90]	No
Soil	K22081; mgsA; methylamine---glutamate N-methyltransferase subunit A [EC:2.1.1.21]	No
Soil	K22082; mgsB; methylamine---glutamate N-methyltransferase subunit B [EC:2.1.1.21]	No
Soil	K22083; mgsC; methylamine---glutamate N-methyltransferase subunit C [EC:2.1.1.21]	No
Soil	K22084; mgdA; methylglutamate dehydrogenase subunit A [EC:1.5.99.5]	No
Soil	K22085; mgdB; methylglutamate dehydrogenase subunit B [EC:1.5.99.5]	No
Soil	K22086; mgdC; methylglutamate dehydrogenase subunit C [EC:1.5.99.5]	No
Soil	K22087; mgdD; methylglutamate dehydrogenase subunit D [EC:1.5.99.5]	No
Soil	K22305; psp; phosphoserine phosphatase [EC:3.1.3.3]	No
Soil	K22480; hdrA1; heterodisulfide reductase subunit A1 [EC:1.8.7.3]	No
Soil	K22481; hdrB1; heterodisulfide reductase subunit B1 [EC:1.8.7.3]	No
Soil	K22482; hdrC1; heterodisulfide reductase subunit C1 [EC:1.8.7.3]	No
Soil	K22515; fdwB; formate dehydrogenase beta subunit [EC:1.17.1.9]	No
Soil	K22516; fdhA; formate dehydrogenase (coenzyme F420) alpha subunit [EC:1.17.98.3 1.8.98.6]	No
Subseafloor hydrothermal fluids	K00018; hprA; glycerate dehydrogenase [EC:1.1.1.29]	No
Subseafloor hydrothermal fluids	K00024; mdh; malate dehydrogenase [EC:1.1.1.37]	No
Subseafloor hydrothermal fluids	K00058; serA, PHGDH; D-3-phosphoglycerate dehydrogenase / 2-oxoglutarate reductase [EC:1.1.1.95 1.1.1.399]	No
Subseafloor hydrothermal fluids	K00121; frmA, ADH5, adhC; S-(hydroxymethyl)glutathione dehydrogenase / alcohol dehydrogenase [EC:1.1.1.284 1.1.1.1]	No
Subseafloor hydrothermal fluids	K00122; FDH; formate dehydrogenase [EC:1.17.1.9]	No
Subseafloor hydrothermal fluids	K00123; fdoG, fdhF, fdwA; formate dehydrogenase major subunit [EC:1.17.1.9]	No
Subseafloor hydrothermal fluids	K00124; fdoH, fdsB; formate dehydrogenase iron-sulfur subunit	No
Subseafloor hydrothermal fluids	K00125; fdhB; formate dehydrogenase (coenzyme F420) beta subunit [EC:1.17.98.3 1.8.98.6]	No
Subseafloor hydrothermal fluids	K00126; fdsD; formate dehydrogenase subunit delta [EC:1.17.1.9]	No
Subseafloor hydrothermal fluids	K00127; fdoI, fdsG; formate dehydrogenase subunit gamma	No
Subseafloor hydrothermal fluids	K00148; fdhA; glutathione-independent formaldehyde dehydrogenase [EC:1.2.1.46]	No
Subseafloor hydrothermal fluids	K00169; porA; pyruvate ferredoxin oxidoreductase alpha subunit [EC:1.2.7.1]	No
Subseafloor hydrothermal fluids	K00170; porB; pyruvate ferredoxin oxidoreductase beta subunit [EC:1.2.7.1]	No
Subseafloor hydrothermal fluids	K00171; porD; pyruvate ferredoxin oxidoreductase delta subunit [EC:1.2.7.1]	No
Subseafloor hydrothermal fluids	K00172; porG; pyruvate ferredoxin oxidoreductase gamma subunit [EC:1.2.7.1]	No
Subseafloor hydrothermal fluids	K00189; vorG; 2-oxoisovalerate ferredoxin oxidoreductase, gamma subunit [EC:1.2.7.7]	No
Subseafloor hydrothermal fluids	K00192; cdhA; anaerobic carbon-monoxide dehydrogenase, CODH/ACS complex subunit alpha [EC:1.2.7.4]	No
Subseafloor hydrothermal fluids	K00193; cdhC; acetyl-CoA decarbonylase/synthase, CODH/ACS complex subunit beta [EC:2.3.1.169]	No
Subseafloor hydrothermal fluids	K00194; cdhD, acsD; acetyl-CoA decarbonylase/synthase, CODH/ACS complex subunit delta [EC:2.1.1.245]	No
Subseafloor hydrothermal fluids	K00195; cdhB; anaerobic carbon-monoxide dehydrogenase, CODH/ACS complex subunit epsilon	No
Subseafloor hydrothermal fluids	K00196; cooF; anaerobic carbon-monoxide dehydrogenase iron sulfur subunit	No
Subseafloor hydrothermal fluids	K00197; cdhE, acsC; acetyl-CoA decarbonylase/synthase, CODH/ACS complex subunit gamma [EC:2.1.1.245]	No
Subseafloor hydrothermal fluids	K00198; cooS, acsA; anaerobic carbon-monoxide dehydrogenase catalytic subunit [EC:1.2.7.4]	No
Subseafloor hydrothermal fluids	K00200; fwdA, fmdA; formylmethanofuran dehydrogenase subunit A [EC:1.2.7.12]	No
Subseafloor hydrothermal fluids	K00201; fwdB, fmdB; formylmethanofuran dehydrogenase subunit B [EC:1.2.7.12]	No
Subseafloor hydrothermal fluids	K00202; fwdC, fmdC; formylmethanofuran dehydrogenase subunit C [EC:1.2.7.12]	No
Subseafloor hydrothermal fluids	K00203; fwdD, fmdD; formylmethanofuran dehydrogenase subunit D [EC:1.2.7.12]	No
Subseafloor hydrothermal fluids	K00204; fwdH; 4Fe-4S ferredoxin	No
Subseafloor hydrothermal fluids	K00205; fwdF, fmdF; 4Fe-4S ferredoxin	No
Subseafloor hydrothermal fluids	K00317; dmd-tmd; dimethylamine/trimethylamine dehydrogenase [EC:1.5.8.1 1.5.8.2]	No
Subseafloor hydrothermal fluids	K00319; mtd; methylenetetrahydromethanopterin dehydrogenase [EC:1.5.98.1]	No
Subseafloor hydrothermal fluids	K00320; mer; 5,10-methylenetetrahydromethanopterin reductase [EC:1.5.98.2]	No
Subseafloor hydrothermal fluids	K00399; mcrA; methyl-coenzyme M reductase alpha subunit [EC:2.8.4.1]	No
Subseafloor hydrothermal fluids	K00400; K00400; methyl coenzyme M reductase system, component A2	No
Subseafloor hydrothermal fluids	K00401; mcrB; methyl-coenzyme M reductase beta subunit [EC:2.8.4.1]	No
Subseafloor hydrothermal fluids	K00402; mcrG; methyl-coenzyme M reductase gamma subunit [EC:2.8.4.1]	No
Subseafloor hydrothermal fluids	K00440; frhA; coenzyme F420 hydrogenase subunit alpha [EC:1.12.98.1]	No
Subseafloor hydrothermal fluids	K00441; frhB; coenzyme F420 hydrogenase subunit beta [EC:1.12.98.1]	No
Subseafloor hydrothermal fluids	K00442; frhD; coenzyme F420 hydrogenase subunit delta	No
Subseafloor hydrothermal fluids	K00443; frhG; coenzyme F420 hydrogenase subunit gamma [EC:1.12.98.1]	No
Subseafloor hydrothermal fluids	K00577; mtrA; tetrahydromethanopterin S-methyltransferase subunit A [EC:2.1.1.86]	No
Subseafloor hydrothermal fluids	K00578; mtrB; tetrahydromethanopterin S-methyltransferase subunit B [EC:2.1.1.86]	No
Subseafloor hydrothermal fluids	K00579; mtrC; tetrahydromethanopterin S-methyltransferase subunit C [EC:2.1.1.86]	No
Subseafloor hydrothermal fluids	K00580; mtrD; tetrahydromethanopterin S-methyltransferase subunit D [EC:2.1.1.86]	No
Subseafloor hydrothermal fluids	K00581; mtrE; tetrahydromethanopterin S-methyltransferase subunit E [EC:2.1.1.86]	No
Subseafloor hydrothermal fluids	K00582; mtrF; tetrahydromethanopterin S-methyltransferase subunit F [EC:2.1.1.86]	No
Subseafloor hydrothermal fluids	K00583; mtrG; tetrahydromethanopterin S-methyltransferase subunit G [EC:2.1.1.86]	No
Subseafloor hydrothermal fluids	K00584; mtrH; tetrahydromethanopterin S-methyltransferase subunit H [EC:2.1.1.86]	No
Subseafloor hydrothermal fluids	K00600; glyA, SHMT; glycine hydroxymethyltransferase [EC:2.1.2.1]	No
Subseafloor hydrothermal fluids	K00625; E2.3.1.8, pta; phosphate acetyltransferase [EC:2.3.1.8]	No
Subseafloor hydrothermal fluids	K00672; ftr; formylmethanofuran--tetrahydromethanopterin N-formyltransferase [EC:2.3.1.101]	No
Subseafloor hydrothermal fluids	K00830; AGXT; alanine-glyoxylate transaminase / serine-glyoxylate transaminase / serine-pyruvate transaminase [EC:2.6.1.44 2.6.1.45 2.6.1.51]	No
Subseafloor hydrothermal fluids	K00831; serC, PSAT1; phosphoserine aminotransferase [EC:2.6.1.52]	No
Subseafloor hydrothermal fluids	K00850; pfkA, PFK; 6-phosphofructokinase 1 [EC:2.7.1.11]	No
Subseafloor hydrothermal fluids	K00863; DAK, TKFC; triose/dihydroxyacetone kinase / FAD-AMP lyase (cyclizing) [EC:2.7.1.28 2.7.1.29 4.6.1.15]	No
Subseafloor hydrothermal fluids	K00918; pfkC; ADP-dependent phosphofructokinase/glucokinase [EC:2.7.1.146 2.7.1.147]	No
Subseafloor hydrothermal fluids	K00925; ackA; acetate kinase [EC:2.7.2.1]	No
Subseafloor hydrothermal fluids	K01007; pps, ppsA; pyruvate, water dikinase [EC:2.7.9.2]	No
Subseafloor hydrothermal fluids	K01070; frmB, ESD, fghA; S-formylglutathione hydrolase [EC:3.1.2.12]	No
Subseafloor hydrothermal fluids	K01079; serB, PSPH; phosphoserine phosphatase [EC:3.1.3.3]	No
Subseafloor hydrothermal fluids	K01086; fbp-SEBP; fructose-1,6-bisphosphatase I / sedoheptulose-1,7-bisphosphatase [EC:3.1.3.11 3.1.3.37]	No
Subseafloor hydrothermal fluids	K01499; mch; methenyltetrahydromethanopterin cyclohydrolase [EC:3.5.4.27]	No
Subseafloor hydrothermal fluids	K01595; ppc; phosphoenolpyruvate carboxylase [EC:4.1.1.31]	No
Subseafloor hydrothermal fluids	K01622; K01622; fructose 1,6-bisphosphate aldolase/phosphatase [EC:4.1.2.13 3.1.3.11]	No
Subseafloor hydrothermal fluids	K01623; ALDO; fructose-bisphosphate aldolase, class I [EC:4.1.2.13]	No
Subseafloor hydrothermal fluids	K01624; FBA, fbaA; fructose-bisphosphate aldolase, class II [EC:4.1.2.13]	No
Subseafloor hydrothermal fluids	K01689; ENO, eno; enolase [EC:4.2.1.11]	No
Subseafloor hydrothermal fluids	K01834; PGAM, gpmA; 2,3-bisphosphoglycerate-dependent phosphoglycerate mutase [EC:5.4.2.11]	No
Subseafloor hydrothermal fluids	K01895; ACSS, acs; acetyl-CoA synthetase [EC:6.2.1.1]	No
Subseafloor hydrothermal fluids	K02203; thrH; phosphoserine / homoserine phosphotransferase [EC:3.1.3.3 2.7.1.39]	No
Subseafloor hydrothermal fluids	K02446; glpX; fructose-1,6-bisphosphatase II [EC:3.1.3.11]	No
Subseafloor hydrothermal fluids	K03388; hdrA2; heterodisulfide reductase subunit A2 [EC:1.8.7.3 1.8.98.4 1.8.98.5 1.8.98.6]	No
Subseafloor hydrothermal fluids	K03389; hdrB2; heterodisulfide reductase subunit B2 [EC:1.8.7.3 1.8.98.4 1.8.98.5 1.8.98.6]	No
Subseafloor hydrothermal fluids	K03390; hdrC2; heterodisulfide reductase subunit C2 [EC:1.8.7.3 1.8.98.4 1.8.98.5 1.8.98.6]	No
Subseafloor hydrothermal fluids	K03421; mcrC; methyl-coenzyme M reductase subunit C	No
Subseafloor hydrothermal fluids	K03422; mcrD; methyl-coenzyme M reductase subunit D	No
Subseafloor hydrothermal fluids	K03532; torC; trimethylamine-N-oxide reductase (cytochrome c), cytochrome c-type subunit TorC	No
Subseafloor hydrothermal fluids	K03533; torD; TorA specific chaperone	No
Subseafloor hydrothermal fluids	K03841; FBP, fbp; fructose-1,6-bisphosphatase I [EC:3.1.3.11]	No
Subseafloor hydrothermal fluids	K05299; fdhA; formate dehydrogenase (NADP+) alpha subunit [EC:1.17.1.10]	No
Subseafloor hydrothermal fluids	K05884; comC; L-2-hydroxycarboxylate dehydrogenase (NAD+) [EC:1.1.1.337]	No
Subseafloor hydrothermal fluids	K05979; comB; 2-phosphosulfolactate phosphatase [EC:3.1.3.71]	No
Subseafloor hydrothermal fluids	K06034; comD; sulfopyruvate decarboxylase subunit alpha [EC:4.1.1.79]	No
Subseafloor hydrothermal fluids	K06914; mfnD; tyramine---L-glutamate ligase [EC:6.3.4.24]	No
Subseafloor hydrothermal fluids	K07072; mfnF; (4-(4-[2-(gamma-L-glutamylamino)ethyl]phenoxymethyl)furan-2-yl)methanamine synthase [EC:2.5.1.131]	No
Subseafloor hydrothermal fluids	K07144; mfnE; 5-(aminomethyl)-3-furanmethanol phosphate kinase [EC:2.7.4.31]	No
Subseafloor hydrothermal fluids	K07811; torA; trimethylamine-N-oxide reductase (cytochrome c) [EC:1.7.2.3]	No
Subseafloor hydrothermal fluids	K08093; hxlA; 3-hexulose-6-phosphate synthase [EC:4.1.2.43]	No
Subseafloor hydrothermal fluids	K08094; hxlB; 6-phospho-3-hexuloisomerase [EC:5.3.1.27]	No
Subseafloor hydrothermal fluids	K08097; comA; phosphosulfolactate synthase [EC:4.4.1.19]	No
Subseafloor hydrothermal fluids	K08264; hdrD; heterodisulfide reductase subunit D [EC:1.8.98.1]	No
Subseafloor hydrothermal fluids	K08265; hdrE; heterodisulfide reductase subunit E [EC:1.8.98.1]	No
Subseafloor hydrothermal fluids	K08691; mcl; malyl-CoA/(S)-citramalyl-CoA lyase [EC:4.1.3.24 4.1.3.25]	No
Subseafloor hydrothermal fluids	K08692; mtkB; malate-CoA ligase subunit alpha [EC:6.2.1.9]	No
Subseafloor hydrothermal fluids	K09733; mfnB; (5-formylfuran-3-yl)methyl phosphate synthase [EC:4.2.3.153]	No
Subseafloor hydrothermal fluids	K10713; fae; 5,6,7,8-tetrahydromethanopterin hydro-lyase [EC:4.2.1.147]	No
Subseafloor hydrothermal fluids	K10714; mtdB; methylene-tetrahydromethanopterin dehydrogenase [EC:1.5.1.-]	No
Subseafloor hydrothermal fluids	K10944; pmoA-amoA; methane/ammonia monooxygenase subunit A [EC:1.14.18.3 1.14.99.39]	No
Subseafloor hydrothermal fluids	K10945; pmoB-amoB; methane/ammonia monooxygenase subunit B	No
Subseafloor hydrothermal fluids	K10946; pmoC-amoC; methane/ammonia monooxygenase subunit C	No
Subseafloor hydrothermal fluids	K10977; aksA; methanogen homocitrate synthase [EC:2.3.3.14 2.3.3.-]	No
Subseafloor hydrothermal fluids	K10978; aksF; methanogen homoisocitrate dehydrogenase [EC:1.1.1.87 1.1.1.-]	No
Subseafloor hydrothermal fluids	K11212; cofD; LPPG:FO 2-phospho-L-lactate transferase [EC:2.7.8.28]	No
Subseafloor hydrothermal fluids	K11260; fwdG; 4Fe-4S ferredoxin	No
Subseafloor hydrothermal fluids	K11261; fwdE, fmdE; formylmethanofuran dehydrogenase subunit E [EC:1.2.7.12]	No
Subseafloor hydrothermal fluids	K11529; gck, gckA, GLYCTK; glycerate 2-kinase [EC:2.7.1.165]	No
Subseafloor hydrothermal fluids	K11532; glpX-SEBP; fructose-1,6-bisphosphatase II / sedoheptulose-1,7-bisphosphatase [EC:3.1.3.11 3.1.3.37]	No
Subseafloor hydrothermal fluids	K11645; fbaB; fructose-bisphosphate aldolase, class I [EC:4.1.2.13]	No
Subseafloor hydrothermal fluids	K11779; fbiC; FO synthase [EC:2.5.1.147 4.3.1.32]	No
Subseafloor hydrothermal fluids	K11780; cofG; 7,8-didemethyl-8-hydroxy-5-deazariboflavin synthase [EC:4.3.1.32]	No
Subseafloor hydrothermal fluids	K11781; cofH; 5-amino-6-(D-ribitylamino)uracil---L-tyrosine 4-hydroxyphenyl transferase [EC:2.5.1.147]	No
Subseafloor hydrothermal fluids	K12234; cofE, fbiB; coenzyme F420-0:L-glutamate ligase / coenzyme F420-1:gamma-L-glutamate ligase [EC:6.3.2.31 6.3.2.34]	No
Subseafloor hydrothermal fluids	K13039; comE; sulfopyruvate decarboxylase subunit beta [EC:4.1.1.79]	No
Subseafloor hydrothermal fluids	K13788; pta; phosphate acetyltransferase [EC:2.3.1.8]	No
Subseafloor hydrothermal fluids	K13812; fae-hps; bifunctional enzyme Fae/Hps [EC:4.2.1.147 4.1.2.43]	No
Subseafloor hydrothermal fluids	K13831; hps-phi; 3-hexulose-6-phosphate synthase / 6-phospho-3-hexuloisomerase [EC:4.1.2.43 5.3.1.27]	No
Subseafloor hydrothermal fluids	K13942; hmd; 5,10-methenyltetrahydromethanopterin hydrogenase [EC:1.12.98.2]	No
Subseafloor hydrothermal fluids	K14028; mdh1, mxaF; methanol dehydrogenase (cytochrome c) subunit 1 [EC:1.1.2.7]	No
Subseafloor hydrothermal fluids	K14067; mtkA; malate-CoA ligase subunit beta [EC:6.2.1.9]	No
Subseafloor hydrothermal fluids	K14080; mtaA; [methyl-Co(III) methanol-specific corrinoid protein]:coenzyme M methyltransferase [EC:2.1.1.246]	No
Subseafloor hydrothermal fluids	K14081; mtaC; methanol corrinoid protein	No
Subseafloor hydrothermal fluids	K14083; mttB; trimethylamine---corrinoid protein Co-methyltransferase [EC:2.1.1.250]	No
Subseafloor hydrothermal fluids	K14084; mttC; trimethylamine corrinoid protein	No
Subseafloor hydrothermal fluids	K14126; mvhA, vhuA, vhcA; F420-non-reducing hydrogenase large subunit [EC:1.12.99.- 1.8.98.5]	No
Subseafloor hydrothermal fluids	K14127; mvhD, vhuD, vhcD; F420-non-reducing hydrogenase iron-sulfur subunit [EC:1.12.99.- 1.8.98.5 1.8.98.6]	No
Subseafloor hydrothermal fluids	K14128; mvhG, vhuG, vhcG; F420-non-reducing hydrogenase small subunit [EC:1.12.99.- 1.8.98.5]	No
Subseafloor hydrothermal fluids	K14940; cofF; gamma-F420-2:alpha-L-glutamate ligase [EC:6.3.2.32]	No
Subseafloor hydrothermal fluids	K14941; cofC; 2-phospho-L-lactate guanylyltransferase [EC:2.7.7.68]	No
Subseafloor hydrothermal fluids	K15022; fdhB; formate dehydrogenase (NADP+) beta subunit [EC:1.17.1.10]	No
Subseafloor hydrothermal fluids	K15228; mauA; methylamine dehydrogenase light chain [EC:1.4.9.1]	No
Subseafloor hydrothermal fluids	K15229; mauB; methylamine dehydrogenase heavy chain [EC:1.4.9.1]	No
Subseafloor hydrothermal fluids	K15633; gpmI; 2,3-bisphosphoglycerate-independent phosphoglycerate mutase [EC:5.4.2.12]	No
Subseafloor hydrothermal fluids	K15634; gpmB; probable phosphoglycerate mutase [EC:5.4.2.12]	No
Subseafloor hydrothermal fluids	K15635; apgM; 2,3-bisphosphoglycerate-independent phosphoglycerate mutase [EC:5.4.2.12]	No
Subseafloor hydrothermal fluids	K16161; mmoC; methane monooxygenase component C [EC:1.14.13.25]	No
Subseafloor hydrothermal fluids	K16176; mtmB; methylamine---corrinoid protein Co-methyltransferase [EC:2.1.1.248]	No
Subseafloor hydrothermal fluids	K16178; mtbB; dimethylamine---corrinoid protein Co-methyltransferase [EC:2.1.1.249]	No
Subseafloor hydrothermal fluids	K16179; mtbC; dimethylamine corrinoid protein	No
Subseafloor hydrothermal fluids	K16254; mxaJ; mxaJ protein	No
Subseafloor hydrothermal fluids	K16255; mxaG; cytochrome c-L	No
Subseafloor hydrothermal fluids	K16257; mxaC; mxaC protein	No
Subseafloor hydrothermal fluids	K16258; mxaK; mxaK protein	No
Subseafloor hydrothermal fluids	K16259; mxaL; mxaL protein	No
Subseafloor hydrothermal fluids	K16260; mxaD; mxaD protein	No
Subseafloor hydrothermal fluids	K16305; K16305; fructose-bisphosphate aldolase / 6-deoxy-5-ketofructose 1-phosphate synthase [EC:4.1.2.13 2.2.1.11]	No
Subseafloor hydrothermal fluids	K16306; K16306; fructose-bisphosphate aldolase / 2-amino-3,7-dideoxy-D-threo-hept-6-ulosonate synthase [EC:4.1.2.13 2.2.1.10]	No
Subseafloor hydrothermal fluids	K16370; pfkB; 6-phosphofructokinase 2 [EC:2.7.1.11]	No
Subseafloor hydrothermal fluids	K16792; aksD; methanogen homoaconitase large subunit [EC:4.2.1.114]	No
Subseafloor hydrothermal fluids	K16793; aksE; methanogen homoaconitase small subunit [EC:4.2.1.114]	No
Subseafloor hydrothermal fluids	K18277; tmm; trimethylamine monooxygenase [EC:1.14.13.148]	No
Subseafloor hydrothermal fluids	K18933; mfnA, adc; tyrosine decarboxylase / aspartate 1-decarboxylase [EC:4.1.1.25 4.1.1.11]	No
Subseafloor hydrothermal fluids	K19793; mfnC; (5-formylfuran-3-yl)methyl phosphate transaminase [EC:2.6.1.108]	No
Subseafloor hydrothermal fluids	K21071; pfk, pfp; ATP-dependent phosphofructokinase / diphosphate-dependent phosphofructokinase [EC:2.7.1.11 2.7.1.90]	No
Subseafloor hydrothermal fluids	K22081; mgsA; methylamine---glutamate N-methyltransferase subunit A [EC:2.1.1.21]	No
Subseafloor hydrothermal fluids	K22082; mgsB; methylamine---glutamate N-methyltransferase subunit B [EC:2.1.1.21]	No
Subseafloor hydrothermal fluids	K22083; mgsC; methylamine---glutamate N-methyltransferase subunit C [EC:2.1.1.21]	No
Subseafloor hydrothermal fluids	K22084; mgdA; methylglutamate dehydrogenase subunit A [EC:1.5.99.5]	No
Subseafloor hydrothermal fluids	K22085; mgdB; methylglutamate dehydrogenase subunit B [EC:1.5.99.5]	No
Subseafloor hydrothermal fluids	K22086; mgdC; methylglutamate dehydrogenase subunit C [EC:1.5.99.5]	No
Subseafloor hydrothermal fluids	K22305; psp; phosphoserine phosphatase [EC:3.1.3.3]	No
Subseafloor hydrothermal fluids	K22480; hdrA1; heterodisulfide reductase subunit A1 [EC:1.8.7.3]	No
Subseafloor hydrothermal fluids	K22515; fdwB; formate dehydrogenase beta subunit [EC:1.17.1.9]	No
Subseafloor hydrothermal fluids	K22516; fdhA; formate dehydrogenase (coenzyme F420) alpha subunit [EC:1.17.98.3 1.8.98.6]	No
Oil reservoir	K00018; hprA; glycerate dehydrogenase [EC:1.1.1.29]	No
Oil reservoir	K00024; mdh; malate dehydrogenase [EC:1.1.1.37]	No
Oil reservoir	K00058; serA, PHGDH; D-3-phosphoglycerate dehydrogenase / 2-oxoglutarate reductase [EC:1.1.1.95 1.1.1.399]	No
Oil reservoir	K00121; frmA, ADH5, adhC; S-(hydroxymethyl)glutathione dehydrogenase / alcohol dehydrogenase [EC:1.1.1.284 1.1.1.1]	No
Oil reservoir	K00123; fdoG, fdhF, fdwA; formate dehydrogenase major subunit [EC:1.17.1.9]	No
Oil reservoir	K00124; fdoH, fdsB; formate dehydrogenase iron-sulfur subunit	No
Oil reservoir	K00125; fdhB; formate dehydrogenase (coenzyme F420) beta subunit [EC:1.17.98.3 1.8.98.6]	No
Oil reservoir	K00127; fdoI, fdsG; formate dehydrogenase subunit gamma	No
Oil reservoir	K00169; porA; pyruvate ferredoxin oxidoreductase alpha subunit [EC:1.2.7.1]	No
Oil reservoir	K00170; porB; pyruvate ferredoxin oxidoreductase beta subunit [EC:1.2.7.1]	No
Oil reservoir	K00171; porD; pyruvate ferredoxin oxidoreductase delta subunit [EC:1.2.7.1]	No
Oil reservoir	K00172; porG; pyruvate ferredoxin oxidoreductase gamma subunit [EC:1.2.7.1]	No
Oil reservoir	K00189; vorG; 2-oxoisovalerate ferredoxin oxidoreductase, gamma subunit [EC:1.2.7.7]	No
Oil reservoir	K00192; cdhA; anaerobic carbon-monoxide dehydrogenase, CODH/ACS complex subunit alpha [EC:1.2.7.4]	No
Oil reservoir	K00193; cdhC; acetyl-CoA decarbonylase/synthase, CODH/ACS complex subunit beta [EC:2.3.1.169]	No
Oil reservoir	K00194; cdhD, acsD; acetyl-CoA decarbonylase/synthase, CODH/ACS complex subunit delta [EC:2.1.1.245]	No
Oil reservoir	K00195; cdhB; anaerobic carbon-monoxide dehydrogenase, CODH/ACS complex subunit epsilon	No
Oil reservoir	K00196; cooF; anaerobic carbon-monoxide dehydrogenase iron sulfur subunit	No
Oil reservoir	K00197; cdhE, acsC; acetyl-CoA decarbonylase/synthase, CODH/ACS complex subunit gamma [EC:2.1.1.245]	No
Oil reservoir	K00198; cooS, acsA; anaerobic carbon-monoxide dehydrogenase catalytic subunit [EC:1.2.7.4]	No
Oil reservoir	K00200; fwdA, fmdA; formylmethanofuran dehydrogenase subunit A [EC:1.2.7.12]	No
Oil reservoir	K00201; fwdB, fmdB; formylmethanofuran dehydrogenase subunit B [EC:1.2.7.12]	No
Oil reservoir	K00202; fwdC, fmdC; formylmethanofuran dehydrogenase subunit C [EC:1.2.7.12]	No
Oil reservoir	K00203; fwdD, fmdD; formylmethanofuran dehydrogenase subunit D [EC:1.2.7.12]	No
Oil reservoir	K00204; fwdH; 4Fe-4S ferredoxin	No
Oil reservoir	K00205; fwdF, fmdF; 4Fe-4S ferredoxin	No
Oil reservoir	K00300; mtdA; methylenetetrahydrofolate/methylenetetrahydromethanopterin dehydrogenase (NADP+) [EC:1.5.1.5 1.5.1.-]	No
Oil reservoir	K00319; mtd; methylenetetrahydromethanopterin dehydrogenase [EC:1.5.98.1]	No
Oil reservoir	K00320; mer; 5,10-methylenetetrahydromethanopterin reductase [EC:1.5.98.2]	No
Oil reservoir	K00399; mcrA; methyl-coenzyme M reductase alpha subunit [EC:2.8.4.1]	No
Oil reservoir	K00400; K00400; methyl coenzyme M reductase system, component A2	No
Oil reservoir	K00401; mcrB; methyl-coenzyme M reductase beta subunit [EC:2.8.4.1]	No
Oil reservoir	K00402; mcrG; methyl-coenzyme M reductase gamma subunit [EC:2.8.4.1]	No
Oil reservoir	K00440; frhA; coenzyme F420 hydrogenase subunit alpha [EC:1.12.98.1]	No
Oil reservoir	K00441; frhB; coenzyme F420 hydrogenase subunit beta [EC:1.12.98.1]	No
Oil reservoir	K00442; frhD; coenzyme F420 hydrogenase subunit delta	No
Oil reservoir	K00443; frhG; coenzyme F420 hydrogenase subunit gamma [EC:1.12.98.1]	No
Oil reservoir	K00577; mtrA; tetrahydromethanopterin S-methyltransferase subunit A [EC:2.1.1.86]	No
Oil reservoir	K00578; mtrB; tetrahydromethanopterin S-methyltransferase subunit B [EC:2.1.1.86]	No
Oil reservoir	K00579; mtrC; tetrahydromethanopterin S-methyltransferase subunit C [EC:2.1.1.86]	No
Oil reservoir	K00580; mtrD; tetrahydromethanopterin S-methyltransferase subunit D [EC:2.1.1.86]	No
Oil reservoir	K00581; mtrE; tetrahydromethanopterin S-methyltransferase subunit E [EC:2.1.1.86]	No
Oil reservoir	K00582; mtrF; tetrahydromethanopterin S-methyltransferase subunit F [EC:2.1.1.86]	No
Oil reservoir	K00583; mtrG; tetrahydromethanopterin S-methyltransferase subunit G [EC:2.1.1.86]	No
Oil reservoir	K00584; mtrH; tetrahydromethanopterin S-methyltransferase subunit H [EC:2.1.1.86]	No
Oil reservoir	K00600; glyA, SHMT; glycine hydroxymethyltransferase [EC:2.1.2.1]	No
Oil reservoir	K00625; E2.3.1.8, pta; phosphate acetyltransferase [EC:2.3.1.8]	No
Oil reservoir	K00672; ftr; formylmethanofuran--tetrahydromethanopterin N-formyltransferase [EC:2.3.1.101]	No
Oil reservoir	K00830; AGXT; alanine-glyoxylate transaminase / serine-glyoxylate transaminase / serine-pyruvate transaminase [EC:2.6.1.44 2.6.1.45 2.6.1.51]	No
Oil reservoir	K00831; serC, PSAT1; phosphoserine aminotransferase [EC:2.6.1.52]	No
Oil reservoir	K00850; pfkA, PFK; 6-phosphofructokinase 1 [EC:2.7.1.11]	No
Oil reservoir	K00918; pfkC; ADP-dependent phosphofructokinase/glucokinase [EC:2.7.1.146 2.7.1.147]	No
Oil reservoir	K00925; ackA; acetate kinase [EC:2.7.2.1]	No
Oil reservoir	K01007; pps, ppsA; pyruvate, water dikinase [EC:2.7.9.2]	No
Oil reservoir	K01070; frmB, ESD, fghA; S-formylglutathione hydrolase [EC:3.1.2.12]	No
Oil reservoir	K01079; serB, PSPH; phosphoserine phosphatase [EC:3.1.3.3]	No
Oil reservoir	K01499; mch; methenyltetrahydromethanopterin cyclohydrolase [EC:3.5.4.27]	No
Oil reservoir	K01595; ppc; phosphoenolpyruvate carboxylase [EC:4.1.1.31]	No
Oil reservoir	K01622; K01622; fructose 1,6-bisphosphate aldolase/phosphatase [EC:4.1.2.13 3.1.3.11]	No
Oil reservoir	K01623; ALDO; fructose-bisphosphate aldolase, class I [EC:4.1.2.13]	No
Oil reservoir	K01624; FBA, fbaA; fructose-bisphosphate aldolase, class II [EC:4.1.2.13]	No
Oil reservoir	K01689; ENO, eno; enolase [EC:4.2.1.11]	No
Oil reservoir	K01834; PGAM, gpmA; 2,3-bisphosphoglycerate-dependent phosphoglycerate mutase [EC:5.4.2.11]	No
Oil reservoir	K01895; ACSS, acs; acetyl-CoA synthetase [EC:6.2.1.1]	No
Oil reservoir	K02446; glpX; fructose-1,6-bisphosphatase II [EC:3.1.3.11]	No
Oil reservoir	K03388; hdrA2; heterodisulfide reductase subunit A2 [EC:1.8.7.3 1.8.98.4 1.8.98.5 1.8.98.6]	No
Oil reservoir	K03389; hdrB2; heterodisulfide reductase subunit B2 [EC:1.8.7.3 1.8.98.4 1.8.98.5 1.8.98.6]	No
Oil reservoir	K03390; hdrC2; heterodisulfide reductase subunit C2 [EC:1.8.7.3 1.8.98.4 1.8.98.5 1.8.98.6]	No
Oil reservoir	K03421; mcrC; methyl-coenzyme M reductase subunit C	No
Oil reservoir	K03422; mcrD; methyl-coenzyme M reductase subunit D	No
Oil reservoir	K03533; torD; TorA specific chaperone	No
Oil reservoir	K03841; FBP, fbp; fructose-1,6-bisphosphatase I [EC:3.1.3.11]	No
Oil reservoir	K04041; fbp3; fructose-1,6-bisphosphatase III [EC:3.1.3.11]	No
Oil reservoir	K04480; mtaB; methanol---5-hydroxybenzimidazolylcobamide Co-methyltransferase [EC:2.1.1.90]	No
Oil reservoir	K05299; fdhA; formate dehydrogenase (NADP+) alpha subunit [EC:1.17.1.10]	No
Oil reservoir	K05884; comC; L-2-hydroxycarboxylate dehydrogenase (NAD+) [EC:1.1.1.337]	No
Oil reservoir	K05979; comB; 2-phosphosulfolactate phosphatase [EC:3.1.3.71]	No
Oil reservoir	K06034; comD; sulfopyruvate decarboxylase subunit alpha [EC:4.1.1.79]	No
Oil reservoir	K06914; mfnD; tyramine---L-glutamate ligase [EC:6.3.4.24]	No
Oil reservoir	K07072; mfnF; (4-(4-[2-(gamma-L-glutamylamino)ethyl]phenoxymethyl)furan-2-yl)methanamine synthase [EC:2.5.1.131]	No
Oil reservoir	K07144; mfnE; 5-(aminomethyl)-3-furanmethanol phosphate kinase [EC:2.7.4.31]	No
Oil reservoir	K07821; torY; trimethylamine-N-oxide reductase (cytochrome c), cytochrome c-type subunit TorY	No
Oil reservoir	K08093; hxlA; 3-hexulose-6-phosphate synthase [EC:4.1.2.43]	No
Oil reservoir	K08094; hxlB; 6-phospho-3-hexuloisomerase [EC:5.3.1.27]	No
Oil reservoir	K08097; comA; phosphosulfolactate synthase [EC:4.4.1.19]	No
Oil reservoir	K08264; hdrD; heterodisulfide reductase subunit D [EC:1.8.98.1]	No
Oil reservoir	K08265; hdrE; heterodisulfide reductase subunit E [EC:1.8.98.1]	No
Oil reservoir	K08685; qhpA; quinohemoprotein amine dehydrogenase [EC:1.4.9.1]	No
Oil reservoir	K08692; mtkB; malate-CoA ligase subunit alpha [EC:6.2.1.9]	No
Oil reservoir	K09733; mfnB; (5-formylfuran-3-yl)methyl phosphate synthase [EC:4.2.3.153]	No
Oil reservoir	K10713; fae; 5,6,7,8-tetrahydromethanopterin hydro-lyase [EC:4.2.1.147]	No
Oil reservoir	K10714; mtdB; methylene-tetrahydromethanopterin dehydrogenase [EC:1.5.1.-]	No
Oil reservoir	K10977; aksA; methanogen homocitrate synthase [EC:2.3.3.14 2.3.3.-]	No
Oil reservoir	K10978; aksF; methanogen homoisocitrate dehydrogenase [EC:1.1.1.87 1.1.1.-]	No
Oil reservoir	K11212; cofD; LPPG:FO 2-phospho-L-lactate transferase [EC:2.7.8.28]	No
Oil reservoir	K11260; fwdG; 4Fe-4S ferredoxin	No
Oil reservoir	K11261; fwdE, fmdE; formylmethanofuran dehydrogenase subunit E [EC:1.2.7.12]	No
Oil reservoir	K11529; gck, gckA, GLYCTK; glycerate 2-kinase [EC:2.7.1.165]	No
Oil reservoir	K11645; fbaB; fructose-bisphosphate aldolase, class I [EC:4.1.2.13]	No
Oil reservoir	K11780; cofG; 7,8-didemethyl-8-hydroxy-5-deazariboflavin synthase [EC:4.3.1.32]	No
Oil reservoir	K11781; cofH; 5-amino-6-(D-ribitylamino)uracil---L-tyrosine 4-hydroxyphenyl transferase [EC:2.5.1.147]	No
Oil reservoir	K12234; cofE, fbiB; coenzyme F420-0:L-glutamate ligase / coenzyme F420-1:gamma-L-glutamate ligase [EC:6.3.2.31 6.3.2.34]	No
Oil reservoir	K13039; comE; sulfopyruvate decarboxylase subunit beta [EC:4.1.1.79]	No
Oil reservoir	K13788; pta; phosphate acetyltransferase [EC:2.3.1.8]	No
Oil reservoir	K13812; fae-hps; bifunctional enzyme Fae/Hps [EC:4.2.1.147 4.1.2.43]	No
Oil reservoir	K13831; hps-phi; 3-hexulose-6-phosphate synthase / 6-phospho-3-hexuloisomerase [EC:4.1.2.43 5.3.1.27]	No
Oil reservoir	K13942; hmd; 5,10-methenyltetrahydromethanopterin hydrogenase [EC:1.12.98.2]	No
Oil reservoir	K14067; mtkA; malate-CoA ligase subunit beta [EC:6.2.1.9]	No
Oil reservoir	K14080; mtaA; [methyl-Co(III) methanol-specific corrinoid protein]:coenzyme M methyltransferase [EC:2.1.1.246]	No
Oil reservoir	K14081; mtaC; methanol corrinoid protein	No
Oil reservoir	K14082; mtbA; [methyl-Co(III) methylamine-specific corrinoid protein]:coenzyme M methyltransferase [EC:2.1.1.247]	No
Oil reservoir	K14083; mttB; trimethylamine---corrinoid protein Co-methyltransferase [EC:2.1.1.250]	No
Oil reservoir	K14084; mttC; trimethylamine corrinoid protein	No
Oil reservoir	K14126; mvhA, vhuA, vhcA; F420-non-reducing hydrogenase large subunit [EC:1.12.99.- 1.8.98.5]	No
Oil reservoir	K14127; mvhD, vhuD, vhcD; F420-non-reducing hydrogenase iron-sulfur subunit [EC:1.12.99.- 1.8.98.5 1.8.98.6]	No
Oil reservoir	K14128; mvhG, vhuG, vhcG; F420-non-reducing hydrogenase small subunit [EC:1.12.99.- 1.8.98.5]	No
Oil reservoir	K14940; cofF; gamma-F420-2:alpha-L-glutamate ligase [EC:6.3.2.32]	No
Oil reservoir	K14941; cofC; 2-phospho-L-lactate guanylyltransferase [EC:2.7.7.68]	No
Oil reservoir	K15022; fdhB; formate dehydrogenase (NADP+) beta subunit [EC:1.17.1.10]	No
Oil reservoir	K15228; mauA; methylamine dehydrogenase light chain [EC:1.4.9.1]	No
Oil reservoir	K15229; mauB; methylamine dehydrogenase heavy chain [EC:1.4.9.1]	No
Oil reservoir	K15633; gpmI; 2,3-bisphosphoglycerate-independent phosphoglycerate mutase [EC:5.4.2.12]	No
Oil reservoir	K15634; gpmB; probable phosphoglycerate mutase [EC:5.4.2.12]	No
Oil reservoir	K15635; apgM; 2,3-bisphosphoglycerate-independent phosphoglycerate mutase [EC:5.4.2.12]	No
Oil reservoir	K16161; mmoC; methane monooxygenase component C [EC:1.14.13.25]	No
Oil reservoir	K16176; mtmB; methylamine---corrinoid protein Co-methyltransferase [EC:2.1.1.248]	No
Oil reservoir	K16178; mtbB; dimethylamine---corrinoid protein Co-methyltransferase [EC:2.1.1.249]	No
Oil reservoir	K16179; mtbC; dimethylamine corrinoid protein	No
Oil reservoir	K16305; K16305; fructose-bisphosphate aldolase / 6-deoxy-5-ketofructose 1-phosphate synthase [EC:4.1.2.13 2.2.1.11]	No
Oil reservoir	K16306; K16306; fructose-bisphosphate aldolase / 2-amino-3,7-dideoxy-D-threo-hept-6-ulosonate synthase [EC:4.1.2.13 2.2.1.10]	No
Oil reservoir	K16370; pfkB; 6-phosphofructokinase 2 [EC:2.7.1.11]	No
Oil reservoir	K16792; aksD; methanogen homoaconitase large subunit [EC:4.2.1.114]	No
Oil reservoir	K16793; aksE; methanogen homoaconitase small subunit [EC:4.2.1.114]	No
Oil reservoir	K18277; tmm; trimethylamine monooxygenase [EC:1.14.13.148]	No
Oil reservoir	K18933; mfnA, adc; tyrosine decarboxylase / aspartate 1-decarboxylase [EC:4.1.1.25 4.1.1.11]	No
Oil reservoir	K19793; mfnC; (5-formylfuran-3-yl)methyl phosphate transaminase [EC:2.6.1.108]	No
Oil reservoir	K21071; pfk, pfp; ATP-dependent phosphofructokinase / diphosphate-dependent phosphofructokinase [EC:2.7.1.11 2.7.1.90]	No
Oil reservoir	K22081; mgsA; methylamine---glutamate N-methyltransferase subunit A [EC:2.1.1.21]	No
Oil reservoir	K22082; mgsB; methylamine---glutamate N-methyltransferase subunit B [EC:2.1.1.21]	No
Oil reservoir	K22083; mgsC; methylamine---glutamate N-methyltransferase subunit C [EC:2.1.1.21]	No
Oil reservoir	K22305; psp; phosphoserine phosphatase [EC:3.1.3.3]	No
Oil reservoir	K22480; hdrA1; heterodisulfide reductase subunit A1 [EC:1.8.7.3]	No
Oil reservoir	K22481; hdrB1; heterodisulfide reductase subunit B1 [EC:1.8.7.3]	No
Oil reservoir	K22482; hdrC1; heterodisulfide reductase subunit C1 [EC:1.8.7.3]	No
Oil reservoir	K22515; fdwB; formate dehydrogenase beta subunit [EC:1.17.1.9]	No
Oil reservoir	K22516; fdhA; formate dehydrogenase (coenzyme F420) alpha subunit [EC:1.17.98.3 1.8.98.6]	No
Water of coalbed methane well	K00018; hprA; glycerate dehydrogenase [EC:1.1.1.29]	No
Water of coalbed methane well	K00024; mdh; malate dehydrogenase [EC:1.1.1.37]	No
Water of coalbed methane well	K00058; serA, PHGDH; D-3-phosphoglycerate dehydrogenase / 2-oxoglutarate reductase [EC:1.1.1.95 1.1.1.399]	No
Water of coalbed methane well	K00121; frmA, ADH5, adhC; S-(hydroxymethyl)glutathione dehydrogenase / alcohol dehydrogenase [EC:1.1.1.284 1.1.1.1]	No
Water of coalbed methane well	K00123; fdoG, fdhF, fdwA; formate dehydrogenase major subunit [EC:1.17.1.9]	No
Water of coalbed methane well	K00124; fdoH, fdsB; formate dehydrogenase iron-sulfur subunit	No
Water of coalbed methane well	K00125; fdhB; formate dehydrogenase (coenzyme F420) beta subunit [EC:1.17.98.3 1.8.98.6]	No
Water of coalbed methane well	K00126; fdsD; formate dehydrogenase subunit delta [EC:1.17.1.9]	No
Water of coalbed methane well	K00127; fdoI, fdsG; formate dehydrogenase subunit gamma	No
Water of coalbed methane well	K00169; porA; pyruvate ferredoxin oxidoreductase alpha subunit [EC:1.2.7.1]	No
Water of coalbed methane well	K00170; porB; pyruvate ferredoxin oxidoreductase beta subunit [EC:1.2.7.1]	No
Water of coalbed methane well	K00171; porD; pyruvate ferredoxin oxidoreductase delta subunit [EC:1.2.7.1]	No
Water of coalbed methane well	K00172; porG; pyruvate ferredoxin oxidoreductase gamma subunit [EC:1.2.7.1]	No
Water of coalbed methane well	K00192; cdhA; anaerobic carbon-monoxide dehydrogenase, CODH/ACS complex subunit alpha [EC:1.2.7.4]	No
Water of coalbed methane well	K00193; cdhC; acetyl-CoA decarbonylase/synthase, CODH/ACS complex subunit beta [EC:2.3.1.169]	No
Water of coalbed methane well	K00194; cdhD, acsD; acetyl-CoA decarbonylase/synthase, CODH/ACS complex subunit delta [EC:2.1.1.245]	No
Water of coalbed methane well	K00195; cdhB; anaerobic carbon-monoxide dehydrogenase, CODH/ACS complex subunit epsilon	No
Water of coalbed methane well	K00196; cooF; anaerobic carbon-monoxide dehydrogenase iron sulfur subunit	No
Water of coalbed methane well	K00197; cdhE, acsC; acetyl-CoA decarbonylase/synthase, CODH/ACS complex subunit gamma [EC:2.1.1.245]	No
Water of coalbed methane well	K00198; cooS, acsA; anaerobic carbon-monoxide dehydrogenase catalytic subunit [EC:1.2.7.4]	No
Water of coalbed methane well	K00200; fwdA, fmdA; formylmethanofuran dehydrogenase subunit A [EC:1.2.7.12]	No
Water of coalbed methane well	K00201; fwdB, fmdB; formylmethanofuran dehydrogenase subunit B [EC:1.2.7.12]	No
Water of coalbed methane well	K00202; fwdC, fmdC; formylmethanofuran dehydrogenase subunit C [EC:1.2.7.12]	No
Water of coalbed methane well	K00203; fwdD, fmdD; formylmethanofuran dehydrogenase subunit D [EC:1.2.7.12]	No
Water of coalbed methane well	K00204; fwdH; 4Fe-4S ferredoxin	No
Water of coalbed methane well	K00205; fwdF, fmdF; 4Fe-4S ferredoxin	No
Water of coalbed methane well	K00300; mtdA; methylenetetrahydrofolate/methylenetetrahydromethanopterin dehydrogenase (NADP+) [EC:1.5.1.5 1.5.1.-]	No
Water of coalbed methane well	K00319; mtd; methylenetetrahydromethanopterin dehydrogenase [EC:1.5.98.1]	No
Water of coalbed methane well	K00320; mer; 5,10-methylenetetrahydromethanopterin reductase [EC:1.5.98.2]	No
Water of coalbed methane well	K00399; mcrA; methyl-coenzyme M reductase alpha subunit [EC:2.8.4.1]	No
Water of coalbed methane well	K00400; K00400; methyl coenzyme M reductase system, component A2	No
Water of coalbed methane well	K00401; mcrB; methyl-coenzyme M reductase beta subunit [EC:2.8.4.1]	No
Water of coalbed methane well	K00402; mcrG; methyl-coenzyme M reductase gamma subunit [EC:2.8.4.1]	No
Water of coalbed methane well	K00440; frhA; coenzyme F420 hydrogenase subunit alpha [EC:1.12.98.1]	No
Water of coalbed methane well	K00441; frhB; coenzyme F420 hydrogenase subunit beta [EC:1.12.98.1]	No
Water of coalbed methane well	K00442; frhD; coenzyme F420 hydrogenase subunit delta	No
Water of coalbed methane well	K00443; frhG; coenzyme F420 hydrogenase subunit gamma [EC:1.12.98.1]	No
Water of coalbed methane well	K00577; mtrA; tetrahydromethanopterin S-methyltransferase subunit A [EC:2.1.1.86]	No
Water of coalbed methane well	K00578; mtrB; tetrahydromethanopterin S-methyltransferase subunit B [EC:2.1.1.86]	No
Water of coalbed methane well	K00579; mtrC; tetrahydromethanopterin S-methyltransferase subunit C [EC:2.1.1.86]	No
Water of coalbed methane well	K00580; mtrD; tetrahydromethanopterin S-methyltransferase subunit D [EC:2.1.1.86]	No
Water of coalbed methane well	K00581; mtrE; tetrahydromethanopterin S-methyltransferase subunit E [EC:2.1.1.86]	No
Water of coalbed methane well	K00582; mtrF; tetrahydromethanopterin S-methyltransferase subunit F [EC:2.1.1.86]	No
Water of coalbed methane well	K00583; mtrG; tetrahydromethanopterin S-methyltransferase subunit G [EC:2.1.1.86]	No
Water of coalbed methane well	K00584; mtrH; tetrahydromethanopterin S-methyltransferase subunit H [EC:2.1.1.86]	No
Water of coalbed methane well	K00600; glyA, SHMT; glycine hydroxymethyltransferase [EC:2.1.2.1]	No
Water of coalbed methane well	K00625; E2.3.1.8, pta; phosphate acetyltransferase [EC:2.3.1.8]	No
Water of coalbed methane well	K00672; ftr; formylmethanofuran--tetrahydromethanopterin N-formyltransferase [EC:2.3.1.101]	No
Water of coalbed methane well	K00830; AGXT; alanine-glyoxylate transaminase / serine-glyoxylate transaminase / serine-pyruvate transaminase [EC:2.6.1.44 2.6.1.45 2.6.1.51]	No
Water of coalbed methane well	K00831; serC, PSAT1; phosphoserine aminotransferase [EC:2.6.1.52]	No
Water of coalbed methane well	K00850; pfkA, PFK; 6-phosphofructokinase 1 [EC:2.7.1.11]	No
Water of coalbed methane well	K00925; ackA; acetate kinase [EC:2.7.2.1]	No
Water of coalbed methane well	K01007; pps, ppsA; pyruvate, water dikinase [EC:2.7.9.2]	No
Water of coalbed methane well	K01070; frmB, ESD, fghA; S-formylglutathione hydrolase [EC:3.1.2.12]	No
Water of coalbed methane well	K01079; serB, PSPH; phosphoserine phosphatase [EC:3.1.3.3]	No
Water of coalbed methane well	K01086; fbp-SEBP; fructose-1,6-bisphosphatase I / sedoheptulose-1,7-bisphosphatase [EC:3.1.3.11 3.1.3.37]	No
Water of coalbed methane well	K01499; mch; methenyltetrahydromethanopterin cyclohydrolase [EC:3.5.4.27]	No
Water of coalbed methane well	K01595; ppc; phosphoenolpyruvate carboxylase [EC:4.1.1.31]	No
Water of coalbed methane well	K01622; K01622; fructose 1,6-bisphosphate aldolase/phosphatase [EC:4.1.2.13 3.1.3.11]	No
Water of coalbed methane well	K01624; FBA, fbaA; fructose-bisphosphate aldolase, class II [EC:4.1.2.13]	No
Water of coalbed methane well	K01689; ENO, eno; enolase [EC:4.2.1.11]	No
Water of coalbed methane well	K01834; PGAM, gpmA; 2,3-bisphosphoglycerate-dependent phosphoglycerate mutase [EC:5.4.2.11]	No
Water of coalbed methane well	K01895; ACSS, acs; acetyl-CoA synthetase [EC:6.2.1.1]	No
Water of coalbed methane well	K02203; thrH; phosphoserine / homoserine phosphotransferase [EC:3.1.3.3 2.7.1.39]	No
Water of coalbed methane well	K02446; glpX; fructose-1,6-bisphosphatase II [EC:3.1.3.11]	No
Water of coalbed methane well	K03388; hdrA2; heterodisulfide reductase subunit A2 [EC:1.8.7.3 1.8.98.4 1.8.98.5 1.8.98.6]	No
Water of coalbed methane well	K03389; hdrB2; heterodisulfide reductase subunit B2 [EC:1.8.7.3 1.8.98.4 1.8.98.5 1.8.98.6]	No
Water of coalbed methane well	K03390; hdrC2; heterodisulfide reductase subunit C2 [EC:1.8.7.3 1.8.98.4 1.8.98.5 1.8.98.6]	No
Water of coalbed methane well	K03421; mcrC; methyl-coenzyme M reductase subunit C	No
Water of coalbed methane well	K03422; mcrD; methyl-coenzyme M reductase subunit D	No
Water of coalbed methane well	K03532; torC; trimethylamine-N-oxide reductase (cytochrome c), cytochrome c-type subunit TorC	No
Water of coalbed methane well	K03533; torD; TorA specific chaperone	No
Water of coalbed methane well	K03841; FBP, fbp; fructose-1,6-bisphosphatase I [EC:3.1.3.11]	No
Water of coalbed methane well	K04480; mtaB; methanol---5-hydroxybenzimidazolylcobamide Co-methyltransferase [EC:2.1.1.90]	No
Water of coalbed methane well	K05299; fdhA; formate dehydrogenase (NADP+) alpha subunit [EC:1.17.1.10]	No
Water of coalbed methane well	K05884; comC; L-2-hydroxycarboxylate dehydrogenase (NAD+) [EC:1.1.1.337]	No
Water of coalbed methane well	K05979; comB; 2-phosphosulfolactate phosphatase [EC:3.1.3.71]	No
Water of coalbed methane well	K06034; comD; sulfopyruvate decarboxylase subunit alpha [EC:4.1.1.79]	No
Water of coalbed methane well	K06914; mfnD; tyramine---L-glutamate ligase [EC:6.3.4.24]	No
Water of coalbed methane well	K07072; mfnF; (4-(4-[2-(gamma-L-glutamylamino)ethyl]phenoxymethyl)furan-2-yl)methanamine synthase [EC:2.5.1.131]	No
Water of coalbed methane well	K07144; mfnE; 5-(aminomethyl)-3-furanmethanol phosphate kinase [EC:2.7.4.31]	No
Water of coalbed methane well	K07812; torZ; trimethylamine-N-oxide reductase (cytochrome c) [EC:1.7.2.3]	No
Water of coalbed methane well	K07821; torY; trimethylamine-N-oxide reductase (cytochrome c), cytochrome c-type subunit TorY	No
Water of coalbed methane well	K08093; hxlA; 3-hexulose-6-phosphate synthase [EC:4.1.2.43]	No
Water of coalbed methane well	K08094; hxlB; 6-phospho-3-hexuloisomerase [EC:5.3.1.27]	No
Water of coalbed methane well	K08097; comA; phosphosulfolactate synthase [EC:4.4.1.19]	No
Water of coalbed methane well	K08264; hdrD; heterodisulfide reductase subunit D [EC:1.8.98.1]	No
Water of coalbed methane well	K08265; hdrE; heterodisulfide reductase subunit E [EC:1.8.98.1]	No
Water of coalbed methane well	K08685; qhpA; quinohemoprotein amine dehydrogenase [EC:1.4.9.1]	No
Water of coalbed methane well	K08692; mtkB; malate-CoA ligase subunit alpha [EC:6.2.1.9]	No
Water of coalbed methane well	K09733; mfnB; (5-formylfuran-3-yl)methyl phosphate synthase [EC:4.2.3.153]	No
Water of coalbed methane well	K10713; fae; 5,6,7,8-tetrahydromethanopterin hydro-lyase [EC:4.2.1.147]	No
Water of coalbed methane well	K10714; mtdB; methylene-tetrahydromethanopterin dehydrogenase [EC:1.5.1.-]	No
Water of coalbed methane well	K10945; pmoB-amoB; methane/ammonia monooxygenase subunit B	No
Water of coalbed methane well	K10977; aksA; methanogen homocitrate synthase [EC:2.3.3.14 2.3.3.-]	No
Water of coalbed methane well	K10978; aksF; methanogen homoisocitrate dehydrogenase [EC:1.1.1.87 1.1.1.-]	No
Water of coalbed methane well	K11212; cofD; LPPG:FO 2-phospho-L-lactate transferase [EC:2.7.8.28]	No
Water of coalbed methane well	K11260; fwdG; 4Fe-4S ferredoxin	No
Water of coalbed methane well	K11261; fwdE, fmdE; formylmethanofuran dehydrogenase subunit E [EC:1.2.7.12]	No
Water of coalbed methane well	K11529; gck, gckA, GLYCTK; glycerate 2-kinase [EC:2.7.1.165]	No
Water of coalbed methane well	K11645; fbaB; fructose-bisphosphate aldolase, class I [EC:4.1.2.13]	No
Water of coalbed methane well	K11779; fbiC; FO synthase [EC:2.5.1.147 4.3.1.32]	No
Water of coalbed methane well	K11780; cofG; 7,8-didemethyl-8-hydroxy-5-deazariboflavin synthase [EC:4.3.1.32]	No
Water of coalbed methane well	K11781; cofH; 5-amino-6-(D-ribitylamino)uracil---L-tyrosine 4-hydroxyphenyl transferase [EC:2.5.1.147]	No
Water of coalbed methane well	K12234; cofE, fbiB; coenzyme F420-0:L-glutamate ligase / coenzyme F420-1:gamma-L-glutamate ligase [EC:6.3.2.31 6.3.2.34]	No
Water of coalbed methane well	K13039; comE; sulfopyruvate decarboxylase subunit beta [EC:4.1.1.79]	No
Water of coalbed methane well	K13788; pta; phosphate acetyltransferase [EC:2.3.1.8]	No
Water of coalbed methane well	K13812; fae-hps; bifunctional enzyme Fae/Hps [EC:4.2.1.147 4.1.2.43]	No
Water of coalbed methane well	K13831; hps-phi; 3-hexulose-6-phosphate synthase / 6-phospho-3-hexuloisomerase [EC:4.1.2.43 5.3.1.27]	No
Water of coalbed methane well	K13942; hmd; 5,10-methenyltetrahydromethanopterin hydrogenase [EC:1.12.98.2]	No
Water of coalbed methane well	K14028; mdh1, mxaF; methanol dehydrogenase (cytochrome c) subunit 1 [EC:1.1.2.7]	No
Water of coalbed methane well	K14029; mdh2, mxaI; methanol dehydrogenase (cytochrome c) subunit 2 [EC:1.1.2.7]	No
Water of coalbed methane well	K14067; mtkA; malate-CoA ligase subunit beta [EC:6.2.1.9]	No
Water of coalbed methane well	K14080; mtaA; [methyl-Co(III) methanol-specific corrinoid protein]:coenzyme M methyltransferase [EC:2.1.1.246]	No
Water of coalbed methane well	K14081; mtaC; methanol corrinoid protein	No
Water of coalbed methane well	K14083; mttB; trimethylamine---corrinoid protein Co-methyltransferase [EC:2.1.1.250]	No
Water of coalbed methane well	K14084; mttC; trimethylamine corrinoid protein	No
Water of coalbed methane well	K14126; mvhA, vhuA, vhcA; F420-non-reducing hydrogenase large subunit [EC:1.12.99.- 1.8.98.5]	No
Water of coalbed methane well	K14127; mvhD, vhuD, vhcD; F420-non-reducing hydrogenase iron-sulfur subunit [EC:1.12.99.- 1.8.98.5 1.8.98.6]	No
Water of coalbed methane well	K14128; mvhG, vhuG, vhcG; F420-non-reducing hydrogenase small subunit [EC:1.12.99.- 1.8.98.5]	No
Water of coalbed methane well	K14940; cofF; gamma-F420-2:alpha-L-glutamate ligase [EC:6.3.2.32]	No
Water of coalbed methane well	K14941; cofC; 2-phospho-L-lactate guanylyltransferase [EC:2.7.7.68]	No
Water of coalbed methane well	K15022; fdhB; formate dehydrogenase (NADP+) beta subunit [EC:1.17.1.10]	No
Water of coalbed methane well	K15228; mauA; methylamine dehydrogenase light chain [EC:1.4.9.1]	No
Water of coalbed methane well	K15229; mauB; methylamine dehydrogenase heavy chain [EC:1.4.9.1]	No
Water of coalbed methane well	K15633; gpmI; 2,3-bisphosphoglycerate-independent phosphoglycerate mutase [EC:5.4.2.12]	No
Water of coalbed methane well	K15634; gpmB; probable phosphoglycerate mutase [EC:5.4.2.12]	No
Water of coalbed methane well	K15635; apgM; 2,3-bisphosphoglycerate-independent phosphoglycerate mutase [EC:5.4.2.12]	No
Water of coalbed methane well	K16176; mtmB; methylamine---corrinoid protein Co-methyltransferase [EC:2.1.1.248]	No
Water of coalbed methane well	K16177; mtmC; monomethylamine corrinoid protein	No
Water of coalbed methane well	K16178; mtbB; dimethylamine---corrinoid protein Co-methyltransferase [EC:2.1.1.249]	No
Water of coalbed methane well	K16179; mtbC; dimethylamine corrinoid protein	No
Water of coalbed methane well	K16254; mxaJ; mxaJ protein	No
Water of coalbed methane well	K16255; mxaG; cytochrome c-L	No
Water of coalbed methane well	K16256; mxaA; mxaA protein	No
Water of coalbed methane well	K16257; mxaC; mxaC protein	No
Water of coalbed methane well	K16258; mxaK; mxaK protein	No
Water of coalbed methane well	K16259; mxaL; mxaL protein	No
Water of coalbed methane well	K16260; mxaD; mxaD protein	No
Water of coalbed methane well	K16305; K16305; fructose-bisphosphate aldolase / 6-deoxy-5-ketofructose 1-phosphate synthase [EC:4.1.2.13 2.2.1.11]	No
Water of coalbed methane well	K16306; K16306; fructose-bisphosphate aldolase / 2-amino-3,7-dideoxy-D-threo-hept-6-ulosonate synthase [EC:4.1.2.13 2.2.1.10]	No
Water of coalbed methane well	K16370; pfkB; 6-phosphofructokinase 2 [EC:2.7.1.11]	No
Water of coalbed methane well	K16792; aksD; methanogen homoaconitase large subunit [EC:4.2.1.114]	No
Water of coalbed methane well	K16793; aksE; methanogen homoaconitase small subunit [EC:4.2.1.114]	No
Water of coalbed methane well	K17067; mdo; formaldehyde dismutase / methanol dehydrogenase [EC:1.2.98.1 1.1.99.37]	No
Water of coalbed methane well	K18933; mfnA, adc; tyrosine decarboxylase / aspartate 1-decarboxylase [EC:4.1.1.25 4.1.1.11]	No
Water of coalbed methane well	K19793; mfnC; (5-formylfuran-3-yl)methyl phosphate transaminase [EC:2.6.1.108]	No
Water of coalbed methane well	K21071; pfk, pfp; ATP-dependent phosphofructokinase / diphosphate-dependent phosphofructokinase [EC:2.7.1.11 2.7.1.90]	No
Water of coalbed methane well	K22081; mgsA; methylamine---glutamate N-methyltransferase subunit A [EC:2.1.1.21]	No
Water of coalbed methane well	K22082; mgsB; methylamine---glutamate N-methyltransferase subunit B [EC:2.1.1.21]	No
Water of coalbed methane well	K22083; mgsC; methylamine---glutamate N-methyltransferase subunit C [EC:2.1.1.21]	No
Water of coalbed methane well	K22305; psp; phosphoserine phosphatase [EC:3.1.3.3]	No
Water of coalbed methane well	K22480; hdrA1; heterodisulfide reductase subunit A1 [EC:1.8.7.3]	No
Water of coalbed methane well	K22481; hdrB1; heterodisulfide reductase subunit B1 [EC:1.8.7.3]	No
Water of coalbed methane well	K22482; hdrC1; heterodisulfide reductase subunit C1 [EC:1.8.7.3]	No
Water of coalbed methane well	K22515; fdwB; formate dehydrogenase beta subunit [EC:1.17.1.9]	No
Water of coalbed methane well	K22516; fdhA; formate dehydrogenase (coenzyme F420) alpha subunit [EC:1.17.98.3 1.8.98.6]	No
Contaminated groundwater	K00018; hprA; glycerate dehydrogenase [EC:1.1.1.29]	No
Contaminated groundwater	K00024; mdh; malate dehydrogenase [EC:1.1.1.37]	No
Contaminated groundwater	K00058; serA, PHGDH; D-3-phosphoglycerate dehydrogenase / 2-oxoglutarate reductase [EC:1.1.1.95 1.1.1.399]	No
Contaminated groundwater	K00121; frmA, ADH5, adhC; S-(hydroxymethyl)glutathione dehydrogenase / alcohol dehydrogenase [EC:1.1.1.284 1.1.1.1]	No
Contaminated groundwater	K00122; FDH; formate dehydrogenase [EC:1.17.1.9]	No
Contaminated groundwater	K00123; fdoG, fdhF, fdwA; formate dehydrogenase major subunit [EC:1.17.1.9]	No
Contaminated groundwater	K00124; fdoH, fdsB; formate dehydrogenase iron-sulfur subunit	No
Contaminated groundwater	K00125; fdhB; formate dehydrogenase (coenzyme F420) beta subunit [EC:1.17.98.3 1.8.98.6]	No
Contaminated groundwater	K00127; fdoI, fdsG; formate dehydrogenase subunit gamma	No
Contaminated groundwater	K00148; fdhA; glutathione-independent formaldehyde dehydrogenase [EC:1.2.1.46]	No
Contaminated groundwater	K00169; porA; pyruvate ferredoxin oxidoreductase alpha subunit [EC:1.2.7.1]	No
Contaminated groundwater	K00170; porB; pyruvate ferredoxin oxidoreductase beta subunit [EC:1.2.7.1]	No
Contaminated groundwater	K00171; porD; pyruvate ferredoxin oxidoreductase delta subunit [EC:1.2.7.1]	No
Contaminated groundwater	K00172; porG; pyruvate ferredoxin oxidoreductase gamma subunit [EC:1.2.7.1]	No
Contaminated groundwater	K00192; cdhA; anaerobic carbon-monoxide dehydrogenase, CODH/ACS complex subunit alpha [EC:1.2.7.4]	No
Contaminated groundwater	K00193; cdhC; acetyl-CoA decarbonylase/synthase, CODH/ACS complex subunit beta [EC:2.3.1.169]	No
Contaminated groundwater	K00194; cdhD, acsD; acetyl-CoA decarbonylase/synthase, CODH/ACS complex subunit delta [EC:2.1.1.245]	No
Contaminated groundwater	K00195; cdhB; anaerobic carbon-monoxide dehydrogenase, CODH/ACS complex subunit epsilon	No
Contaminated groundwater	K00196; cooF; anaerobic carbon-monoxide dehydrogenase iron sulfur subunit	No
Contaminated groundwater	K00197; cdhE, acsC; acetyl-CoA decarbonylase/synthase, CODH/ACS complex subunit gamma [EC:2.1.1.245]	No
Contaminated groundwater	K00198; cooS, acsA; anaerobic carbon-monoxide dehydrogenase catalytic subunit [EC:1.2.7.4]	No
Contaminated groundwater	K00200; fwdA, fmdA; formylmethanofuran dehydrogenase subunit A [EC:1.2.7.12]	No
Contaminated groundwater	K00201; fwdB, fmdB; formylmethanofuran dehydrogenase subunit B [EC:1.2.7.12]	No
Contaminated groundwater	K00202; fwdC, fmdC; formylmethanofuran dehydrogenase subunit C [EC:1.2.7.12]	No
Contaminated groundwater	K00203; fwdD, fmdD; formylmethanofuran dehydrogenase subunit D [EC:1.2.7.12]	No
Contaminated groundwater	K00204; fwdH; 4Fe-4S ferredoxin	No
Contaminated groundwater	K00205; fwdF, fmdF; 4Fe-4S ferredoxin	No
Contaminated groundwater	K00300; mtdA; methylenetetrahydrofolate/methylenetetrahydromethanopterin dehydrogenase (NADP+) [EC:1.5.1.5 1.5.1.-]	No
Contaminated groundwater	K00319; mtd; methylenetetrahydromethanopterin dehydrogenase [EC:1.5.98.1]	No
Contaminated groundwater	K00320; mer; 5,10-methylenetetrahydromethanopterin reductase [EC:1.5.98.2]	No
Contaminated groundwater	K00399; mcrA; methyl-coenzyme M reductase alpha subunit [EC:2.8.4.1]	No
Contaminated groundwater	K00400; K00400; methyl coenzyme M reductase system, component A2	No
Contaminated groundwater	K00401; mcrB; methyl-coenzyme M reductase beta subunit [EC:2.8.4.1]	No
Contaminated groundwater	K00402; mcrG; methyl-coenzyme M reductase gamma subunit [EC:2.8.4.1]	No
Contaminated groundwater	K00440; frhA; coenzyme F420 hydrogenase subunit alpha [EC:1.12.98.1]	No
Contaminated groundwater	K00441; frhB; coenzyme F420 hydrogenase subunit beta [EC:1.12.98.1]	No
Contaminated groundwater	K00442; frhD; coenzyme F420 hydrogenase subunit delta	No
Contaminated groundwater	K00443; frhG; coenzyme F420 hydrogenase subunit gamma [EC:1.12.98.1]	No
Contaminated groundwater	K00577; mtrA; tetrahydromethanopterin S-methyltransferase subunit A [EC:2.1.1.86]	No
Contaminated groundwater	K00578; mtrB; tetrahydromethanopterin S-methyltransferase subunit B [EC:2.1.1.86]	No
Contaminated groundwater	K00579; mtrC; tetrahydromethanopterin S-methyltransferase subunit C [EC:2.1.1.86]	No
Contaminated groundwater	K00580; mtrD; tetrahydromethanopterin S-methyltransferase subunit D [EC:2.1.1.86]	No
Contaminated groundwater	K00581; mtrE; tetrahydromethanopterin S-methyltransferase subunit E [EC:2.1.1.86]	No
Contaminated groundwater	K00582; mtrF; tetrahydromethanopterin S-methyltransferase subunit F [EC:2.1.1.86]	No
Contaminated groundwater	K00583; mtrG; tetrahydromethanopterin S-methyltransferase subunit G [EC:2.1.1.86]	No
Contaminated groundwater	K00584; mtrH; tetrahydromethanopterin S-methyltransferase subunit H [EC:2.1.1.86]	No
Contaminated groundwater	K00600; glyA, SHMT; glycine hydroxymethyltransferase [EC:2.1.2.1]	No
Contaminated groundwater	K00625; E2.3.1.8, pta; phosphate acetyltransferase [EC:2.3.1.8]	No
Contaminated groundwater	K00672; ftr; formylmethanofuran--tetrahydromethanopterin N-formyltransferase [EC:2.3.1.101]	No
Contaminated groundwater	K00830; AGXT; alanine-glyoxylate transaminase / serine-glyoxylate transaminase / serine-pyruvate transaminase [EC:2.6.1.44 2.6.1.45 2.6.1.51]	No
Contaminated groundwater	K00831; serC, PSAT1; phosphoserine aminotransferase [EC:2.6.1.52]	No
Contaminated groundwater	K00850; pfkA, PFK; 6-phosphofructokinase 1 [EC:2.7.1.11]	No
Contaminated groundwater	K00863; DAK, TKFC; triose/dihydroxyacetone kinase / FAD-AMP lyase (cyclizing) [EC:2.7.1.28 2.7.1.29 4.6.1.15]	No
Contaminated groundwater	K00918; pfkC; ADP-dependent phosphofructokinase/glucokinase [EC:2.7.1.146 2.7.1.147]	No
Contaminated groundwater	K00925; ackA; acetate kinase [EC:2.7.2.1]	No
Contaminated groundwater	K01007; pps, ppsA; pyruvate, water dikinase [EC:2.7.9.2]	No
Contaminated groundwater	K01070; frmB, ESD, fghA; S-formylglutathione hydrolase [EC:3.1.2.12]	No
Contaminated groundwater	K01079; serB, PSPH; phosphoserine phosphatase [EC:3.1.3.3]	No
Contaminated groundwater	K01086; fbp-SEBP; fructose-1,6-bisphosphatase I / sedoheptulose-1,7-bisphosphatase [EC:3.1.3.11 3.1.3.37]	No
Contaminated groundwater	K01499; mch; methenyltetrahydromethanopterin cyclohydrolase [EC:3.5.4.27]	No
Contaminated groundwater	K01595; ppc; phosphoenolpyruvate carboxylase [EC:4.1.1.31]	No
Contaminated groundwater	K01622; K01622; fructose 1,6-bisphosphate aldolase/phosphatase [EC:4.1.2.13 3.1.3.11]	No
Contaminated groundwater	K01623; ALDO; fructose-bisphosphate aldolase, class I [EC:4.1.2.13]	No
Contaminated groundwater	K01624; FBA, fbaA; fructose-bisphosphate aldolase, class II [EC:4.1.2.13]	No
Contaminated groundwater	K01689; ENO, eno; enolase [EC:4.2.1.11]	No
Contaminated groundwater	K01834; PGAM, gpmA; 2,3-bisphosphoglycerate-dependent phosphoglycerate mutase [EC:5.4.2.11]	No
Contaminated groundwater	K01895; ACSS, acs; acetyl-CoA synthetase [EC:6.2.1.1]	No
Contaminated groundwater	K02203; thrH; phosphoserine / homoserine phosphotransferase [EC:3.1.3.3 2.7.1.39]	No
Contaminated groundwater	K02446; glpX; fructose-1,6-bisphosphatase II [EC:3.1.3.11]	No
Contaminated groundwater	K03388; hdrA2; heterodisulfide reductase subunit A2 [EC:1.8.7.3 1.8.98.4 1.8.98.5 1.8.98.6]	No
Contaminated groundwater	K03389; hdrB2; heterodisulfide reductase subunit B2 [EC:1.8.7.3 1.8.98.4 1.8.98.5 1.8.98.6]	No
Contaminated groundwater	K03390; hdrC2; heterodisulfide reductase subunit C2 [EC:1.8.7.3 1.8.98.4 1.8.98.5 1.8.98.6]	No
Contaminated groundwater	K03421; mcrC; methyl-coenzyme M reductase subunit C	No
Contaminated groundwater	K03422; mcrD; methyl-coenzyme M reductase subunit D	No
Contaminated groundwater	K03532; torC; trimethylamine-N-oxide reductase (cytochrome c), cytochrome c-type subunit TorC	No
Contaminated groundwater	K03533; torD; TorA specific chaperone	No
Contaminated groundwater	K03841; FBP, fbp; fructose-1,6-bisphosphatase I [EC:3.1.3.11]	No
Contaminated groundwater	K04041; fbp3; fructose-1,6-bisphosphatase III [EC:3.1.3.11]	No
Contaminated groundwater	K04480; mtaB; methanol---5-hydroxybenzimidazolylcobamide Co-methyltransferase [EC:2.1.1.90]	No
Contaminated groundwater	K05299; fdhA; formate dehydrogenase (NADP+) alpha subunit [EC:1.17.1.10]	No
Contaminated groundwater	K05884; comC; L-2-hydroxycarboxylate dehydrogenase (NAD+) [EC:1.1.1.337]	No
Contaminated groundwater	K05979; comB; 2-phosphosulfolactate phosphatase [EC:3.1.3.71]	No
Contaminated groundwater	K06034; comD; sulfopyruvate decarboxylase subunit alpha [EC:4.1.1.79]	No
Contaminated groundwater	K06914; mfnD; tyramine---L-glutamate ligase [EC:6.3.4.24]	No
Contaminated groundwater	K07072; mfnF; (4-(4-[2-(gamma-L-glutamylamino)ethyl]phenoxymethyl)furan-2-yl)methanamine synthase [EC:2.5.1.131]	No
Contaminated groundwater	K07144; mfnE; 5-(aminomethyl)-3-furanmethanol phosphate kinase [EC:2.7.4.31]	No
Contaminated groundwater	K07811; torA; trimethylamine-N-oxide reductase (cytochrome c) [EC:1.7.2.3]	No
Contaminated groundwater	K07812; torZ; trimethylamine-N-oxide reductase (cytochrome c) [EC:1.7.2.3]	No
Contaminated groundwater	K07821; torY; trimethylamine-N-oxide reductase (cytochrome c), cytochrome c-type subunit TorY	No
Contaminated groundwater	K08093; hxlA; 3-hexulose-6-phosphate synthase [EC:4.1.2.43]	No
Contaminated groundwater	K08094; hxlB; 6-phospho-3-hexuloisomerase [EC:5.3.1.27]	No
Contaminated groundwater	K08097; comA; phosphosulfolactate synthase [EC:4.4.1.19]	No
Contaminated groundwater	K08264; hdrD; heterodisulfide reductase subunit D [EC:1.8.98.1]	No
Contaminated groundwater	K08265; hdrE; heterodisulfide reductase subunit E [EC:1.8.98.1]	No
Contaminated groundwater	K08685; qhpA; quinohemoprotein amine dehydrogenase [EC:1.4.9.1]	No
Contaminated groundwater	K08691; mcl; malyl-CoA/(S)-citramalyl-CoA lyase [EC:4.1.3.24 4.1.3.25]	No
Contaminated groundwater	K09733; mfnB; (5-formylfuran-3-yl)methyl phosphate synthase [EC:4.2.3.153]	No
Contaminated groundwater	K10713; fae; 5,6,7,8-tetrahydromethanopterin hydro-lyase [EC:4.2.1.147]	No
Contaminated groundwater	K10714; mtdB; methylene-tetrahydromethanopterin dehydrogenase [EC:1.5.1.-]	No
Contaminated groundwater	K10944; pmoA-amoA; methane/ammonia monooxygenase subunit A [EC:1.14.18.3 1.14.99.39]	No
Contaminated groundwater	K10945; pmoB-amoB; methane/ammonia monooxygenase subunit B	No
Contaminated groundwater	K10946; pmoC-amoC; methane/ammonia monooxygenase subunit C	No
Contaminated groundwater	K10977; aksA; methanogen homocitrate synthase [EC:2.3.3.14 2.3.3.-]	No
Contaminated groundwater	K10978; aksF; methanogen homoisocitrate dehydrogenase [EC:1.1.1.87 1.1.1.-]	No
Contaminated groundwater	K11212; cofD; LPPG:FO 2-phospho-L-lactate transferase [EC:2.7.8.28]	No
Contaminated groundwater	K11260; fwdG; 4Fe-4S ferredoxin	No
Contaminated groundwater	K11261; fwdE, fmdE; formylmethanofuran dehydrogenase subunit E [EC:1.2.7.12]	No
Contaminated groundwater	K11529; gck, gckA, GLYCTK; glycerate 2-kinase [EC:2.7.1.165]	No
Contaminated groundwater	K11645; fbaB; fructose-bisphosphate aldolase, class I [EC:4.1.2.13]	No
Contaminated groundwater	K11780; cofG; 7,8-didemethyl-8-hydroxy-5-deazariboflavin synthase [EC:4.3.1.32]	No
Contaminated groundwater	K11781; cofH; 5-amino-6-(D-ribitylamino)uracil---L-tyrosine 4-hydroxyphenyl transferase [EC:2.5.1.147]	No
Contaminated groundwater	K12234; cofE, fbiB; coenzyme F420-0:L-glutamate ligase / coenzyme F420-1:gamma-L-glutamate ligase [EC:6.3.2.31 6.3.2.34]	No
Contaminated groundwater	K13039; comE; sulfopyruvate decarboxylase subunit beta [EC:4.1.1.79]	No
Contaminated groundwater	K13788; pta; phosphate acetyltransferase [EC:2.3.1.8]	No
Contaminated groundwater	K13812; fae-hps; bifunctional enzyme Fae/Hps [EC:4.2.1.147 4.1.2.43]	No
Contaminated groundwater	K13831; hps-phi; 3-hexulose-6-phosphate synthase / 6-phospho-3-hexuloisomerase [EC:4.1.2.43 5.3.1.27]	No
Contaminated groundwater	K14028; mdh1, mxaF; methanol dehydrogenase (cytochrome c) subunit 1 [EC:1.1.2.7]	No
Contaminated groundwater	K14029; mdh2, mxaI; methanol dehydrogenase (cytochrome c) subunit 2 [EC:1.1.2.7]	No
Contaminated groundwater	K14067; mtkA; malate-CoA ligase subunit beta [EC:6.2.1.9]	No
Contaminated groundwater	K14080; mtaA; [methyl-Co(III) methanol-specific corrinoid protein]:coenzyme M methyltransferase [EC:2.1.1.246]	No
Contaminated groundwater	K14081; mtaC; methanol corrinoid protein	No
Contaminated groundwater	K14083; mttB; trimethylamine---corrinoid protein Co-methyltransferase [EC:2.1.1.250]	No
Contaminated groundwater	K14084; mttC; trimethylamine corrinoid protein	No
Contaminated groundwater	K14126; mvhA, vhuA, vhcA; F420-non-reducing hydrogenase large subunit [EC:1.12.99.- 1.8.98.5]	No
Contaminated groundwater	K14127; mvhD, vhuD, vhcD; F420-non-reducing hydrogenase iron-sulfur subunit [EC:1.12.99.- 1.8.98.5 1.8.98.6]	No
Contaminated groundwater	K14128; mvhG, vhuG, vhcG; F420-non-reducing hydrogenase small subunit [EC:1.12.99.- 1.8.98.5]	No
Contaminated groundwater	K14940; cofF; gamma-F420-2:alpha-L-glutamate ligase [EC:6.3.2.32]	No
Contaminated groundwater	K14941; cofC; 2-phospho-L-lactate guanylyltransferase [EC:2.7.7.68]	No
Contaminated groundwater	K15022; fdhB; formate dehydrogenase (NADP+) beta subunit [EC:1.17.1.10]	No
Contaminated groundwater	K15633; gpmI; 2,3-bisphosphoglycerate-independent phosphoglycerate mutase [EC:5.4.2.12]	No
Contaminated groundwater	K15634; gpmB; probable phosphoglycerate mutase [EC:5.4.2.12]	No
Contaminated groundwater	K15635; apgM; 2,3-bisphosphoglycerate-independent phosphoglycerate mutase [EC:5.4.2.12]	No
Contaminated groundwater	K16176; mtmB; methylamine---corrinoid protein Co-methyltransferase [EC:2.1.1.248]	No
Contaminated groundwater	K16178; mtbB; dimethylamine---corrinoid protein Co-methyltransferase [EC:2.1.1.249]	No
Contaminated groundwater	K16179; mtbC; dimethylamine corrinoid protein	No
Contaminated groundwater	K16255; mxaG; cytochrome c-L	No
Contaminated groundwater	K16257; mxaC; mxaC protein	No
Contaminated groundwater	K16258; mxaK; mxaK protein	No
Contaminated groundwater	K16259; mxaL; mxaL protein	No
Contaminated groundwater	K16260; mxaD; mxaD protein	No
Contaminated groundwater	K16305; K16305; fructose-bisphosphate aldolase / 6-deoxy-5-ketofructose 1-phosphate synthase [EC:4.1.2.13 2.2.1.11]	No
Contaminated groundwater	K16306; K16306; fructose-bisphosphate aldolase / 2-amino-3,7-dideoxy-D-threo-hept-6-ulosonate synthase [EC:4.1.2.13 2.2.1.10]	No
Contaminated groundwater	K16370; pfkB; 6-phosphofructokinase 2 [EC:2.7.1.11]	No
Contaminated groundwater	K16792; aksD; methanogen homoaconitase large subunit [EC:4.2.1.114]	No
Contaminated groundwater	K16793; aksE; methanogen homoaconitase small subunit [EC:4.2.1.114]	No
Contaminated groundwater	K17067; mdo; formaldehyde dismutase / methanol dehydrogenase [EC:1.2.98.1 1.1.99.37]	No
Contaminated groundwater	K18933; mfnA, adc; tyrosine decarboxylase / aspartate 1-decarboxylase [EC:4.1.1.25 4.1.1.11]	No
Contaminated groundwater	K19793; mfnC; (5-formylfuran-3-yl)methyl phosphate transaminase [EC:2.6.1.108]	No
Contaminated groundwater	K21071; pfk, pfp; ATP-dependent phosphofructokinase / diphosphate-dependent phosphofructokinase [EC:2.7.1.11 2.7.1.90]	No
Contaminated groundwater	K22015; fdhF; formate dehydrogenase (acceptor) [EC:1.17.99.7]	No
Contaminated groundwater	K22081; mgsA; methylamine---glutamate N-methyltransferase subunit A [EC:2.1.1.21]	No
Contaminated groundwater	K22082; mgsB; methylamine---glutamate N-methyltransferase subunit B [EC:2.1.1.21]	No
Contaminated groundwater	K22083; mgsC; methylamine---glutamate N-methyltransferase subunit C [EC:2.1.1.21]	No
Contaminated groundwater	K22305; psp; phosphoserine phosphatase [EC:3.1.3.3]	No
Contaminated groundwater	K22480; hdrA1; heterodisulfide reductase subunit A1 [EC:1.8.7.3]	No
Contaminated groundwater	K22481; hdrB1; heterodisulfide reductase subunit B1 [EC:1.8.7.3]	No
Contaminated groundwater	K22482; hdrC1; heterodisulfide reductase subunit C1 [EC:1.8.7.3]	No
Contaminated groundwater	K22515; fdwB; formate dehydrogenase beta subunit [EC:1.17.1.9]	No
Contaminated groundwater	K22516; fdhA; formate dehydrogenase (coenzyme F420) alpha subunit [EC:1.17.98.3 1.8.98.6]	No
Fracture water of terrestrial subsurface	K00018; hprA; glycerate dehydrogenase [EC:1.1.1.29]	No
Fracture water of terrestrial subsurface	K00024; mdh; malate dehydrogenase [EC:1.1.1.37]	No
Fracture water of terrestrial subsurface	K00058; serA, PHGDH; D-3-phosphoglycerate dehydrogenase / 2-oxoglutarate reductase [EC:1.1.1.95 1.1.1.399]	No
Fracture water of terrestrial subsurface	K00121; frmA, ADH5, adhC; S-(hydroxymethyl)glutathione dehydrogenase / alcohol dehydrogenase [EC:1.1.1.284 1.1.1.1]	No
Fracture water of terrestrial subsurface	K00123; fdoG, fdhF, fdwA; formate dehydrogenase major subunit [EC:1.17.1.9]	No
Fracture water of terrestrial subsurface	K00124; fdoH, fdsB; formate dehydrogenase iron-sulfur subunit	No
Fracture water of terrestrial subsurface	K00125; fdhB; formate dehydrogenase (coenzyme F420) beta subunit [EC:1.17.98.3 1.8.98.6]	No
Fracture water of terrestrial subsurface	K00127; fdoI, fdsG; formate dehydrogenase subunit gamma	No
Fracture water of terrestrial subsurface	K00169; porA; pyruvate ferredoxin oxidoreductase alpha subunit [EC:1.2.7.1]	No
Fracture water of terrestrial subsurface	K00170; porB; pyruvate ferredoxin oxidoreductase beta subunit [EC:1.2.7.1]	No
Fracture water of terrestrial subsurface	K00171; porD; pyruvate ferredoxin oxidoreductase delta subunit [EC:1.2.7.1]	No
Fracture water of terrestrial subsurface	K00172; porG; pyruvate ferredoxin oxidoreductase gamma subunit [EC:1.2.7.1]	No
Fracture water of terrestrial subsurface	K00189; vorG; 2-oxoisovalerate ferredoxin oxidoreductase, gamma subunit [EC:1.2.7.7]	No
Fracture water of terrestrial subsurface	K00192; cdhA; anaerobic carbon-monoxide dehydrogenase, CODH/ACS complex subunit alpha [EC:1.2.7.4]	No
Fracture water of terrestrial subsurface	K00193; cdhC; acetyl-CoA decarbonylase/synthase, CODH/ACS complex subunit beta [EC:2.3.1.169]	No
Fracture water of terrestrial subsurface	K00194; cdhD, acsD; acetyl-CoA decarbonylase/synthase, CODH/ACS complex subunit delta [EC:2.1.1.245]	No
Fracture water of terrestrial subsurface	K00195; cdhB; anaerobic carbon-monoxide dehydrogenase, CODH/ACS complex subunit epsilon	No
Fracture water of terrestrial subsurface	K00196; cooF; anaerobic carbon-monoxide dehydrogenase iron sulfur subunit	No
Fracture water of terrestrial subsurface	K00197; cdhE, acsC; acetyl-CoA decarbonylase/synthase, CODH/ACS complex subunit gamma [EC:2.1.1.245]	No
Fracture water of terrestrial subsurface	K00198; cooS, acsA; anaerobic carbon-monoxide dehydrogenase catalytic subunit [EC:1.2.7.4]	No
Fracture water of terrestrial subsurface	K00200; fwdA, fmdA; formylmethanofuran dehydrogenase subunit A [EC:1.2.7.12]	No
Fracture water of terrestrial subsurface	K00201; fwdB, fmdB; formylmethanofuran dehydrogenase subunit B [EC:1.2.7.12]	No
Fracture water of terrestrial subsurface	K00202; fwdC, fmdC; formylmethanofuran dehydrogenase subunit C [EC:1.2.7.12]	No
Fracture water of terrestrial subsurface	K00203; fwdD, fmdD; formylmethanofuran dehydrogenase subunit D [EC:1.2.7.12]	No
Fracture water of terrestrial subsurface	K00204; fwdH; 4Fe-4S ferredoxin	No
Fracture water of terrestrial subsurface	K00205; fwdF, fmdF; 4Fe-4S ferredoxin	No
Fracture water of terrestrial subsurface	K00319; mtd; methylenetetrahydromethanopterin dehydrogenase [EC:1.5.98.1]	No
Fracture water of terrestrial subsurface	K00320; mer; 5,10-methylenetetrahydromethanopterin reductase [EC:1.5.98.2]	No
Fracture water of terrestrial subsurface	K00399; mcrA; methyl-coenzyme M reductase alpha subunit [EC:2.8.4.1]	No
Fracture water of terrestrial subsurface	K00400; K00400; methyl coenzyme M reductase system, component A2	No
Fracture water of terrestrial subsurface	K00401; mcrB; methyl-coenzyme M reductase beta subunit [EC:2.8.4.1]	No
Fracture water of terrestrial subsurface	K00402; mcrG; methyl-coenzyme M reductase gamma subunit [EC:2.8.4.1]	No
Fracture water of terrestrial subsurface	K00440; frhA; coenzyme F420 hydrogenase subunit alpha [EC:1.12.98.1]	No
Fracture water of terrestrial subsurface	K00441; frhB; coenzyme F420 hydrogenase subunit beta [EC:1.12.98.1]	No
Fracture water of terrestrial subsurface	K00442; frhD; coenzyme F420 hydrogenase subunit delta	No
Fracture water of terrestrial subsurface	K00443; frhG; coenzyme F420 hydrogenase subunit gamma [EC:1.12.98.1]	No
Fracture water of terrestrial subsurface	K00577; mtrA; tetrahydromethanopterin S-methyltransferase subunit A [EC:2.1.1.86]	No
[truncated: 466 more rows]

## Sheet: Data 3
Supplementary Data 3. Number of distinct microbe- and virus-encoded MM genes in each of the 15 environments. Gene annotations of all microbial MM genes in each environment are listed in Supplementary Data 2. The number of distinct microbe- and virus-encoded MM genes was not significantly correlated by Pearson correlation analysis (R2 = 0.228, p = 0.062; two-tailed test). MM, methane metabolism.
Environment	Number of metagenomes	Number of distinct microbe-encoded genes involved in MMP	Number of distinct virus-encoded AMGs involved in MMP	Number of metagenomes containing virus-encoded AMGs involved in MMP	Percentage of metagenomes containing virus-encoded AMGs involved in MMP (%)
Rumen	286	166	16	169	59.0909
Marine water	212	183	7	118	55.6604
Marine sediment	46	182	5	4	8.69565
Lake water	116	176	3	22	18.9655
Lake sediment	60	175	1	1	1.66667
Hot spring	9	171	2	2	22.2222
River estuary sediment	1	145	0	0	0
Wetland sediment	2	166	0	0	0
Soils	4	157	0	0	0
Permafrost active layers	233	180	0	0	0
Subseafloor hydrothermal fluids	2	163	0	0	0
Oil reservoir	6	146	0	0	0
Water of coalbed methane well	1	157	0	0	0
Contaminated groundwater	1	159	0	0	0
Fracture water of terrestrial subsurface	3	138	0	0	0
Total	982	184	24	316	32.1792

## Sheet: Data 4
Supplementary Data 4. Overall summary of putative AMGs involved in the methane metabolism pathway (MMP). The CheckV statistics, viral taxonomy, and putative hosts of viral contigs containing a MM AMG are provided. A total of 24 distinct MM AMGs were identified after rigorous inspection (see Methods), from 911 viral contigs recovered from 6 types of environments: rumen, marine water, marine sedime…
Viral contig	Gene ID	Habitat	Reference for the metagenome recovering the viral contig	Contig_length	Viral_length	Host_length	Total_genes	Viral_genes	Host_genes	Region_types	Region_lengths_end	Region_coords_end	Region_genes_end	KO	KO name	KO evalue	KO score	KO v-score	Pfam	Pfam name	Pfam evalue	Pfam score	Taxonomic assignment	Putative host predicted by iPHoP
Viral contig	Gene ID	Habitat	Reference for the metagenome recovering the viral contig	Contig_length	Viral_length	Host_length	Total_genes	Viral_genes	Host_genes	Region_types	Region_lengths_end	Region_coords_end	Region_genes_end	KO				KO v-score	Pfam	Pfam name	Pfam evalue	Pfam score	Taxonomic assignment	Number of host genomes matched	Total number of distinct genes involved in MMP in the matched host genomes	Host has the AMG (yes or no)	Rresentative host genome ID (GTDB ID, except stated otherwise)	Host taxonomy	Confidence score (%)
Cont_893_17792bp	Cont_893_17792bp_gene-4	Rumen	Bickhart et al., 2019	17792	16467	1325	26	6	5	viral,host	16467,1325_end	1-16467,16468-17792_end	1-23,24-26_end	K00925	ackA; acetate kinase [EC:2.7.2.1]	3.5e-165	551.6	0	PF00871.17	Acetokinase family	4.2e-139	464.1	r__Duplodnaviria;k__Heunggongvirae;p__Uroviricota;c__Caudoviricetes;o__Unknown;f__Unknown;g__Unknown	8	7	yes	GCA_902774305.1	d__Bacteria;p__Proteobacteria;c__Alphaproteobacteria;o__Rs-D84;f__Rs-D84;g__Rs-D84	93.4
Cont_392_5519bp	Cont_392_5519bp_gene-3	Rumen	Stewart et a., 2019	5519	5519	0	5	1	1	viral	5519_end	1-5519_end	1-5_end	K00925	ackA; acetate kinase [EC:2.7.2.1]	2.1e-153	513.6	0	PF00871.17	Acetokinase family	3.4e-131	438.9	Unknown	/	/	/	/	/	/
Cont_844_5692bp	Cont_844_5692bp_gene-2	Rumen	Stewart et a., 2019	5692	5692	0	6	1	1	viral	5692_end	1-5692_end	1-6_end	K00925	ackA; acetate kinase [EC:2.7.2.1]	3e-161	539.5	0	PF00871.17	Acetokinase family	2e-135	452.9	Unknown	1	6	yes	GCA_902771095.1	d__Bacteria;p__Proteobacteria;c__Alphaproteobacteria;o__Rs-D84;f__Rs-D84;g__Rs-D84	91.6
Cont_762_22487bp	Cont_762_22487bp_gene-7	Rumen	Stewart et a., 2019	22487	22487	0	27	6	3	viral	22487_end	1-22487_end	1-27_end	K00925	ackA; acetate kinase [EC:2.7.2.1]	2.1e-164	549.7	0	PF00871.17	Acetokinase family	4.8e-139	464.5	Unknown	3	7	yes	GCA_902788485.1	d__Bacteria;p__Proteobacteria;c__Alphaproteobacteria;o__Rs-D84;f__Rs-D84;g__Rs-D84	96.3
Cont_611_28702bp	Cont_611_28702bp_gene-2	Rumen	Stewart et a., 2019	28702	11658	17044	25	5	12	viral,host	11658,17044_end	1-11658,11659-28702_end	1-13,14-25_end	K00925	ackA; acetate kinase [EC:2.7.2.1]	6.6e-181	604.2	0	PF00871.17	Acetokinase family	7.9e-156	519.8	r__Duplodnaviria;k__Heunggongvirae;p__Uroviricota;c__Caudoviricetes;o__Unknown;f__Unknown;g__Unknown	1	14	yes	3300018475_114 (Global Earth Microbiome genome ID)	d__Bacteria;p__Firmicutes_A;c__Clostridia;o__Oscillospirales;f__UBA644;g__	93.3
Cont_722_34025bp	Cont_722_34025bp_gene-2	Rumen	Stewart et a., 2019	34025	15588	18437	35	6	11	viral,host	15588,18437_end	1-15588,15589-34025_end	1-19,20-35_end	K00925	ackA; acetate kinase [EC:2.7.2.1]	8.7e-165	551.3	0	PF00871.17	Acetokinase family	3.7e-140	468.6	r__Duplodnaviria;k__Heunggongvirae;p__Uroviricota;c__Caudoviricetes;o__Unknown;f__Unknown;g__Unknown	1	6	yes	GCA_902793435.1	d__Bacteria;p__Proteobacteria;c__Alphaproteobacteria;o__Rs-D84;f__Rs-D84;g__Rs-D84	91.7
Cont_675_54853bp	Cont_675_54853bp_gene-25	Rumen	Stewart et a., 2019	54853	54853	0	54	7	4	viral	54853_end	1-54853_end	1-54_end	K00925	ackA; acetate kinase [EC:2.7.2.1]	3e-164	549.7	0	PF00871.17	Acetokinase family	7e-139	464.5	r__Duplodnaviria;k__Heunggongvirae;p__Uroviricota;c__Caudoviricetes;o__Unknown;f__Unknown;g__Unknown	9	7	yes	GCA_902788485.1	d__Bacteria;p__Proteobacteria;c__Alphaproteobacteria;o__Rs-D84;f__Rs-D84;g__Rs-D84	96.6
Cont_21_5066bp	Cont_21_5066bp_gene-3	Marine water	Gregory et al., 2019	5066	5066	0	6	4	0	viral	5066_end	1-5066_end	1-6_end	K01623	ALDO; fructose-bisphosphate aldolase, class I [EC:4.1.2.13]	2.7e-161	536.2	0.01	PF00274.19	Fructose-bisphosphate aldolase class-I	4.5e-149	494.2	Unknown	4	14	yes	GCA_902517425.1	d__Bacteria;p__Proteobacteria;c__Gammaproteobacteria;o__SAR86;f__D2472;g__SAR86A	94.1
Cont_35_5260bp	Cont_35_5260bp_gene-6	Marine water	Gregory et al., 2019	5260	5260	0	11	5	0	viral	5260_end	1-5260_end	1-11_end	K01623	ALDO; fructose-bisphosphate aldolase, class I [EC:4.1.2.13]	2.4e-150	500.1	0.01	PF00274.19	Fructose-bisphosphate aldolase class-I	4.1e-141	468	Unknown	/	/	/	/	/	/
Cont_42_5530bp	Cont_42_5530bp_gene-4	Marine water	Gregory et al., 2019	5530	5530	0	11	1	0	viral	5530_end	1-5530_end	1-11_end	K01623	ALDO; fructose-bisphosphate aldolase, class I [EC:4.1.2.13]	1.1e-108	362.6	0.01	PF00274.19	Fructose-bisphosphate aldolase class-I	2.1e-99	330.8	Unknown	/	/	/	/	/	/
Cont_19_5769bp	Cont_19_5769bp_gene-12	Marine water	Gregory et al., 2019	5769	5769	0	13	1	1	viral	5769_end	1-5769_end	1-13_end	K01623	ALDO; fructose-bisphosphate aldolase, class I [EC:4.1.2.13]	1.6e-117	391.9	0.01	PF00274.19	Fructose-bisphosphate aldolase class-I	1.1e-104	348.3	Unknown	/	/	/	/	/	/
Cont_279_5810bp	Cont_279_5810bp_gene-11	Marine water	Gregory et al., 2019	5810	5810	0	14	1	0	viral	5810_end	1-5810_end	1-14_end	K01623	ALDO; fructose-bisphosphate aldolase, class I [EC:4.1.2.13]	2.4e-108	361.8	0.01	PF00274.19	Fructose-bisphosphate aldolase class-I	1.9e-94	314.8	Unknown	/	/	/	/	/	/
Cont_16_5821bp	Cont_16_5821bp_gene-5	Marine water	Gregory et al., 2019	5821	5821	0	13	10	0	viral	5821_end	1-5821_end	1-13_end	K01623	ALDO; fructose-bisphosphate aldolase, class I [EC:4.1.2.13]	1.1e-161	537.6	0.01	PF00274.19	Fructose-bisphosphate aldolase class-I	4.5e-150	497.5	Unknown	/	/	/	/	/	/
Cont_23_6148bp	Cont_23_6148bp_gene-3	Marine water	Gregory et al., 2019	6148	6148	0	6	4	0	viral	6148_end	1-6148_end	1-6_end	K01623	ALDO; fructose-bisphosphate aldolase, class I [EC:4.1.2.13]	1.7e-160	533.7	0.01	PF00274.19	Fructose-bisphosphate aldolase class-I	1.8e-148	492.3	Unknown	/	/	/	/	/	/
Cont_254_6292bp	Cont_254_6292bp_gene-12	Marine water	Gregory et al., 2019	6292	6292	0	15	1	0	viral	6292_end	1-6292_end	1-15_end	K01623	ALDO; fructose-bisphosphate aldolase, class I [EC:4.1.2.13]	8.1e-24	82.8	0.01	PF00274.19	Fructose-bisphosphate aldolase class-I	3.6e-21	73.9	Unknown	/	/	/	/	/	/
Cont_254_6292bp	Cont_254_6292bp_gene-13	Marine water	Gregory et al., 2019	6292	6292	0	15	1	0	viral	6292_end	1-6292_end	1-15_end	K01623	ALDO; fructose-bisphosphate aldolase, class I [EC:4.1.2.13]	1.9e-64	216.9	0.01	PF00274.19	Fructose-bisphosphate aldolase class-I	1.6e-58	196.7	Unknown	/	/	/	/	/	/
Cont_260_6518bp	Cont_260_6518bp_gene-2	Marine water	Gregory et al., 2019	6518	6518	0	13	1	1	viral	6518_end	1-6518_end	1-13_end	K01623	ALDO; fructose-bisphosphate aldolase, class I [EC:4.1.2.13]	9.1e-116	386.3	0.01	PF00274.19	Fructose-bisphosphate aldolase class-I	3e-103	343.8	Unknown	/	/	/	/	/	/
Cont_33_6551bp	Cont_33_6551bp_gene-10	Marine water	Gregory et al., 2019	6551	6551	0	21	9	0	viral	6551_end	1-6551_end	1-21_end	K01623	ALDO; fructose-bisphosphate aldolase, class I [EC:4.1.2.13]	6.7e-160	531.9	0.01	PF00274.19	Fructose-bisphosphate aldolase class-I	7.6e-147	487.1	Unknown	/	/	/	/	/	/
Cont_20_6654bp	Cont_20_6654bp_gene-4	Marine water	Gregory et al., 2019	6654	6654	0	9	6	0	viral	6654_end	1-6654_end	1-9_end	K01623	ALDO; fructose-bisphosphate aldolase, class I [EC:4.1.2.13]	2.1e-157	523.7	0.01	PF00274.19	Fructose-bisphosphate aldolase class-I	9.7e-145	480.2	Unknown	/	/	/	/	/	/
Cont_304_6677bp	Cont_304_6677bp_gene-11	Marine water	Gregory et al., 2019	6677	5176	1501	13	9	1	host,viral	1501,5176_end	1-1501,1502-6677_end	1-2,3-13_end	K01623	ALDO; fructose-bisphosphate aldolase, class I [EC:4.1.2.13]	1.1e-161	537.8	0.01	PF00274.19	Fructose-bisphosphate aldolase class-I	6.1e-150	497.3	Unknown	5	15	no	GCF_000314795.2	d__Bacteria;p__Firmicutes;c__Bacilli;o__Lactobacillales;f__Streptococcaceae;g__Streptococcus	94.4
Cont_293_6975bp	Cont_293_6975bp_gene-4	Marine water	Gregory et al., 2019	6975	6975	0	13	2	0	viral	6975_end	1-6975_end	1-13_end	K01623	ALDO; fructose-bisphosphate aldolase, class I [EC:4.1.2.13]	1.3e-108	362.6	0.01	PF00274.19	Fructose-bisphosphate aldolase class-I	2.6e-99	330.8	Unknown	/	/	/	/	/	/
Cont_253_7070bp	Cont_253_7070bp_gene-11	Marine water	Gregory et al., 2019	7070	7070	0	15	2	0	viral	7070_end	1-7070_end	1-15_end	K01623	ALDO; fructose-bisphosphate aldolase, class I [EC:4.1.2.13]	2.5e-110	368.3	0.01	PF00274.19	Fructose-bisphosphate aldolase class-I	7e-97	322.8	Unknown	2	9	yes	GCF_009936175.1	d__Bacteria;p__Proteobacteria;c__Alphaproteobacteria;o__Rhizobiales_A;f__Rhizobiaceae_A;g__Bartonella	91.8
Cont_228_7174bp	Cont_228_7174bp_gene-2	Marine water	Gregory et al., 2019	7174	7174	0	15	7	1	viral	7174_end	1-7174_end	1-15_end	K01623	ALDO; fructose-bisphosphate aldolase, class I [EC:4.1.2.13]	4.8e-165	548.7	0.01	PF00274.19	Fructose-bisphosphate aldolase class-I	1.7e-150	498.9	Unknown	/	/	/	/	/	/
Cont_233_7982bp	Cont_233_7982bp_gene-9	Marine water	Gregory et al., 2019	7982	7982	0	10	6	0	viral	7982_end	1-7982_end	1-10_end	K01623	ALDO; fructose-bisphosphate aldolase, class I [EC:4.1.2.13]	8.7e-162	538.4	0.01	PF00274.19	Fructose-bisphosphate aldolase class-I	4.7e-149	494.6	Unknown	/	/	/	/	/	/
Cont_85_8432bp	Cont_85_8432bp_gene-5	Marine water	Gregory et al., 2019	8432	8432	0	15	5	2	viral	8432_end	1-8432_end	1-15_end	K01623	ALDO; fructose-bisphosphate aldolase, class I [EC:4.1.2.13]	1.7e-23	81.5	0.01	PF00274.19	Fructose-bisphosphate aldolase class-I	1.2e-11	42.3	Unknown	/	/	/	/	/	/
Cont_278_8545bp	Cont_278_8545bp_gene-12	Marine water	Gregory et al., 2019	8545	8545	0	13	4	0	viral	8545_end	1-8545_end	1-13_end	K01623	ALDO; fructose-bisphosphate aldolase, class I [EC:4.1.2.13]	2.2e-64	216.7	0.01	PF00274.19	Fructose-bisphosphate aldolase class-I	6.9e-56	188	Unknown	21	28	yes	GCF_003028475.1	d__Bacteria;p__Proteobacteria;c__Gammaproteobacteria;o__Xanthomonadales;f__Xanthomonadaceae;g__Stenotrophomonas	93.6
Cont_226_8561bp	Cont_226_8561bp_gene-6	Marine water	Gregory et al., 2019	8561	8561	0	18	3	1	viral	8561_end	1-8561_end	1-18_end	K01623	ALDO; fructose-bisphosphate aldolase, class I [EC:4.1.2.13]	5.2e-109	364	0.01	PF00274.19	Fructose-bisphosphate aldolase class-I	2.9e-95	317.5	Unknown	/	/	/	/	/	/
Cont_280_9042bp	Cont_280_9042bp_gene-8	Marine water	Gregory et al., 2019	9042	9042	0	10	7	0	viral	9042_end	1-9042_end	1-10_end	K01623	ALDO; fructose-bisphosphate aldolase, class I [EC:4.1.2.13]	4.6e-162	539.1	0.01	PF00274.19	Fructose-bisphosphate aldolase class-I	7.6e-149	493.7	Unknown	/	/	/	/	/	/
Cont_230_9099bp	Cont_230_9099bp_gene-3	Marine water	Gregory et al., 2019	9099	9099	0	16	1	1	viral	9099_end	1-9099_end	1-16_end	K01623	ALDO; fructose-bisphosphate aldolase, class I [EC:4.1.2.13]	2.8e-117	391.1	0.01	PF00274.19	Fructose-bisphosphate aldolase class-I	1.4e-104	348	Unknown	/	/	/	/	/	/
Cont_14_9459bp	Cont_14_9459bp_gene-7	Marine water	Gregory et al., 2019	9459	9459	0	16	8	0	viral	9459_end	1-9459_end	1-16_end	K01623	ALDO; fructose-bisphosphate aldolase, class I [EC:4.1.2.13]	2.3e-157	523.3	0.01	PF00274.19	Fructose-bisphosphate aldolase class-I	1e-144	479.9	Unknown	/	/	/	/	/	/
Cont_24_9791bp	Cont_24_9791bp_gene-9	Marine water	Gregory et al., 2019	9791	9791	0	12	6	0	viral	9791_end	1-9791_end	1-12_end	K01623	ALDO; fructose-bisphosphate aldolase, class I [EC:4.1.2.13]	1.2e-137	458.7	0.01	PF00274.19	Fructose-bisphosphate aldolase class-I	2.7e-126	419.8	Unknown	/	/	/	/	/	/
Cont_232_10067bp	Cont_232_10067bp_gene-3	Marine water	Gregory et al., 2019	10067	10067	0	23	16	0	viral	10067_end	1-10067_end	1-23_end	K01623	ALDO; fructose-bisphosphate aldolase, class I [EC:4.1.2.13]	1.2e-164	547.8	0.01	PF00274.19	Fructose-bisphosphate aldolase class-I	3.5e-151	501.6	r__Duplodnaviria;k__Heunggongvirae;p__Uroviricota;c__Caudoviricetes;o__Unknown;f__Unknown;g__Unknown	/	/	/	/	/	/
Cont_22_10305bp	Cont_22_10305bp_gene-9	Marine water	Gregory et al., 2019	10305	10305	0	12	6	0	viral	10305_end	1-10305_end	1-12_end	K01623	ALDO; fructose-bisphosphate aldolase, class I [EC:4.1.2.13]	8.9e-138	458.7	0.01	PF00274.19	Fructose-bisphosphate aldolase class-I	2e-126	419.8	r__Duplodnaviria;k__Heunggongvirae;p__Uroviricota;c__Caudoviricetes;o__Unknown;f__Unknown;g__Unknown	/	/	/	/	/	/
Cont_252_10529bp	Cont_252_10529bp_gene-8	Marine water	Gregory et al., 2019	10529	8085	2444	13	2	2	host,viral	2444,8085_end	1-2444,2445-10529_end	1-3,4-13_end	K01623	ALDO; fructose-bisphosphate aldolase, class I [EC:4.1.2.13]	5.9e-118	393.5	0.01	PF00274.19	Fructose-bisphosphate aldolase class-I	6e-105	349.3	Unknown	/	/	/	/	/	/
Cont_41_10555bp	Cont_41_10555bp_gene-13	Marine water	Gregory et al., 2019	10555	9586	969	25	2	2	viral,host	9586,969_end	1-9586,9587-10555_end	1-23,24-25_end	K01623	ALDO; fructose-bisphosphate aldolase, class I [EC:4.1.2.13]	1.2e-111	372.6	0.01	PF00274.19	Fructose-bisphosphate aldolase class-I	2.7e-97	324.2	Unknown	/	/	/	/	/	/
Cont_294_10580bp	Cont_294_10580bp_gene-16	Marine water	Gregory et al., 2019	10580	10580	0	22	3	0	viral	10580_end	1-10580_end	1-22_end	K01623	ALDO; fructose-bisphosphate aldolase, class I [EC:4.1.2.13]	1.5e-109	365.8	0.01	PF00274.19	Fructose-bisphosphate aldolase class-I	3.5e-96	320.5	Unknown	/	/	/	/	/	/
Cont_266_13226bp	Cont_266_13226bp_gene-17	Marine water	Gregory et al., 2019	13226	13226	0	31	4	1	viral	13226_end	1-13226_end	1-31_end	K01623	ALDO; fructose-bisphosphate aldolase, class I [EC:4.1.2.13]	1.3e-109	365.8	0.01	PF00274.19	Fructose-bisphosphate aldolase class-I	2.9e-96	320.5	Unknown	/	/	/	/	/	/
Cont_6_17505bp	Cont_6_17505bp_gene-31	Marine water	Gregory et al., 2019	17505	17505	0	32	19	0	viral	17505_end	1-17505_end	1-32_end	K01623	ALDO; fructose-bisphosphate aldolase, class I [EC:4.1.2.13]	2.1e-157	523.5	0.01	PF00274.19	Fructose-bisphosphate aldolase class-I	9.2e-145	480.1	Unknown	/	/	/	/	/	/
Cont_262_22526bp	Cont_262_22526bp_gene-33	Marine water	Gregory et al., 2019	22526	22526	0	37	24	0	viral	22526_end	1-22526_end	1-37_end	K01623	ALDO; fructose-bisphosphate aldolase, class I [EC:4.1.2.13]	5.3e-159	528.8	0.01	PF00274.19	Fructose-bisphosphate aldolase class-I	7.1e-146	483.7	r__Duplodnaviria;k__Heunggongvirae;p__Uroviricota;c__Caudoviricetes;o__Unknown;f__Unknown;g__Unknown	1	21	no	GCA_002723125.1	d__Bacteria;p__Chloroflexota;c__Dehalococcoidia;o__UBA3495;f__UBA2588;g__UBA2588	96
Cont_227_54596bp	Cont_227_54596bp_gene-11	Marine water	Gregory et al., 2019	54596	54596	0	88	12	6	viral	54596_end	1-54596_end	1-88_end	K01623	ALDO; fructose-bisphosphate aldolase, class I [EC:4.1.2.13]	3.6e-115	384.5	0.01	PF00274.19	Fructose-bisphosphate aldolase class-I	1.9e-103	344.6	Unknown	/	/	/	/	/	/
Cont_349_55355bp	Cont_349_55355bp_gene-6	Marine water	Gregory et al., 2019	55355	49552	5803	72	3	6	host,viral	5803,49552_end	1-5803,5804-55355_end	1-4,5-72_end	K01623	ALDO; fructose-bisphosphate aldolase, class I [EC:4.1.2.13]	1.3e-150	501.5	0.01	PF00274.19	Fructose-bisphosphate aldolase class-I	9.1e-140	464	Unknown	/	/	/	/	/	/
Cont_32_69402bp	Cont_32_69402bp_gene-11	Marine water	Gregory et al., 2019	69402	55674	13728	85	3	12	viral,host	55674,13728_end	1-55674,55675-69402_end	1-65,66-85_end	K01623	ALDO; fructose-bisphosphate aldolase, class I [EC:4.1.2.13]	4.7e-107	357.7	0.01	PF00274.19	Fructose-bisphosphate aldolase class-I	2.8e-97	324.3	r__Duplodnaviria;k__Heunggongvirae;p__Uroviricota;c__Caudoviricetes;o__Unknown;f__Unknown;g__Unknown	/	/	/	/	/	/
Cont_264_91739bp	Cont_264_91739bp_gene-78	Marine water	Gregory et al., 2019	91739	83943	7796	101	2	11	host,viral	7796,83943_end	1-7796,7797-91739_end	1-9,10-101_end	K01623	ALDO; fructose-bisphosphate aldolase, class I [EC:4.1.2.13]	5.6e-97	324.4	0.01	PF00274.19	Fructose-bisphosphate aldolase class-I	4.1e-86	287.6	r__Duplodnaviria;k__Heunggongvirae;p__Uroviricota;c__Caudoviricetes;o__Unknown;f__Unknown;g__Unknown	/	/	/	/	/	/
Cont_1_17038bp	Cont_1_17038bp_gene-3	Marine sediment	Zhang et al., 2018	17038	17038	0	19	5	1	viral	17038_end	1-17038_end	1-19_end	K01623	ALDO; fructose-bisphosphate aldolase, class I [EC:4.1.2.13]	3.5e-119	398.3	0.01	PF00274.19	Fructose-bisphosphate aldolase class-I	4.1e-105	350.7	r__Duplodnaviria;k__Heunggongvirae;p__Uroviricota;c__Caudoviricetes;o__Unknown;f__Unknown;g__Unknown	/	/	/	/	/	/
Cont_412_5360bp	Cont_412_5360bp_gene-5	Rumen	Stewart et a., 2019	5360	5360	0	6	2	1	viral	5360_end	1-5360_end	1-6_end	K15635	apgM; 2,3-bisphosphoglycerate-independent phosphoglycerate mutase [EC:5.4.2.12]	1.7e-121	407.5	0	PF10143.9	2,3-bisphosphoglycerate-independent phosphoglycerate mutase	3.4e-44	152.2	Unknown	2	21	no	GCF_000508885.1	d__Bacteria;p__Firmicutes_A;c__Clostridia;o__Oscillospirales;f__Oscillospiraceae;g__Flavonifractor	90.5
Cont_865_5532bp	Cont_865_5532bp_gene-4	Rumen	Stewart et a., 2019	5532	5532	0	5	2	1	viral	5532_end	1-5532_end	1-5_end	K15635	apgM; 2,3-bisphosphoglycerate-independent phosphoglycerate mutase [EC:5.4.2.12]	1.8e-123	413.6	0	PF10143.9	2,3-bisphosphoglycerate-independent phosphoglycerate mutase	3.9e-44	151.6	Unknown	1	22	yes	3300027276_30 (Global Earth Microbiome genome ID)	d__Bacteria;p__Firmicutes_A;c__Clostridia;o__Oscillospirales;f__Oscillospiraceae;g__	95
Cont_597_5591bp	Cont_597_5591bp_gene-3	Rumen	Stewart et a., 2019	5591	5591	0	8	2	1	viral	5591_end	1-5591_end	1-8_end	K15635	apgM; 2,3-bisphosphoglycerate-independent phosphoglycerate mutase [EC:5.4.2.12]	1.3e-119	400.9	0	PF10143.9	2,3-bisphosphoglycerate-independent phosphoglycerate mutase	5.9e-42	144.6	Unknown	/	/	/	/	/	/
Cont_778_5668bp	Cont_778_5668bp_gene-6	Rumen	Stewart et a., 2019	5668	5668	0	7	2	1	viral	5668_end	1-5668_end	1-7_end	K15635	apgM; 2,3-bisphosphoglycerate-independent phosphoglycerate mutase [EC:5.4.2.12]	5.1e-120	402.2	0	PF10143.9	2,3-bisphosphoglycerate-independent phosphoglycerate mutase	1e-41	143.7	Unknown	/	/	/	/	/	/
Cont_583_6126bp	Cont_583_6126bp_gene-7	Rumen	Stewart et a., 2019	6126	6126	0	8	2	1	viral	6126_end	1-6126_end	1-8_end	K15635	apgM; 2,3-bisphosphoglycerate-independent phosphoglycerate mutase [EC:5.4.2.12]	1e-121	408.4	0	PF10143.9	2,3-bisphosphoglycerate-independent phosphoglycerate mutase	1.5e-43	150.3	Unknown	/	/	/	/	/	/
Cont_694_6488bp	Cont_694_6488bp_gene-2	Rumen	Stewart et a., 2019	6488	6488	0	7	2	1	viral	6488_end	1-6488_end	1-7_end	K15635	apgM; 2,3-bisphosphoglycerate-independent phosphoglycerate mutase [EC:5.4.2.12]	2.1e-121	407.2	0	PF10143.9	2,3-bisphosphoglycerate-independent phosphoglycerate mutase	2.3e-45	156.1	Unknown	/	/	/	/	/	/
Cont_531_7125bp	Cont_531_7125bp_gene-6	Rumen	Stewart et a., 2019	7125	7125	0	8	2	1	viral	7125_end	1-7125_end	1-8_end	K15635	apgM; 2,3-bisphosphoglycerate-independent phosphoglycerate mutase [EC:5.4.2.12]	1.5e-118	397.3	0	PF10143.9	2,3-bisphosphoglycerate-independent phosphoglycerate mutase	5e-42	144.8	Unknown	1	20	no	GCF_000508885.1	d__Bacteria;p__Firmicutes_A;c__Clostridia;o__Oscillospirales;f__Oscillospiraceae;g__Flavonifractor	90.1
Cont_760_7935bp	Cont_760_7935bp_gene-8	Rumen	Stewart et a., 2019	7935	7935	0	9	2	1	viral	7935_end	1-7935_end	1-9_end	K15635	apgM; 2,3-bisphosphoglycerate-independent phosphoglycerate mutase [EC:5.4.2.12]	2.5e-118	396.7	0	PF10143.9	2,3-bisphosphoglycerate-independent phosphoglycerate mutase	8.5e-42	144	Unknown	/	/	/	/	/	/
Cont_440_8077bp	Cont_440_8077bp_gene-2	Rumen	Stewart et a., 2019	8077	8077	0	9	2	1	viral	8077_end	1-8077_end	1-9_end	K15635	apgM; 2,3-bisphosphoglycerate-independent phosphoglycerate mutase [EC:5.4.2.12]	5.1e-120	402.2	0	PF10143.9	2,3-bisphosphoglycerate-independent phosphoglycerate mutase	1e-41	143.7	Unknown	/	/	/	/	/	/
Cont_660_24315bp	Cont_660_24315bp_gene-4	Rumen	Stewart et a., 2019	24315	19347	4968	30	4	7	viral,host	19347,4968_end	1-19347,19348-24315_end	1-24,25-30_end	K15635	apgM; 2,3-bisphosphoglycerate-independent phosphoglycerate mutase [EC:5.4.2.12]	5.5e-122	409.3	0	PF10143.9	2,3-bisphosphoglycerate-independent phosphoglycerate mutase	2.9e-43	149.4	Unknown	2	30	yes	3300027276_30 (Global Earth Microbiome genome ID)	d__Bacteria;p__Firmicutes_A;c__Clostridia;o__Oscillospirales;f__Oscillospiraceae;g__	93.1
Cont_690_19738bp	Cont_690_19738bp_gene-5	Rumen	Stewart et a., 2019	26437	19738	6699	31	4	8	viral,host	19738,6699_end	1-19738,19739-26437_end	1-25,26-31_end	K15635	apgM; 2,3-bisphosphoglycerate-independent phosphoglycerate mutase [EC:5.4.2.12]	5.1e-122	409.3	0	PF10143.9	2,3-bisphosphoglycerate-independent phosphoglycerate mutase	2.7e-43	149.4	r__Duplodnaviria;k__Heunggongvirae;p__Uroviricota;c__Caudoviricetes;o__Unknown;f__Unknown;g__Unknown	5	36	yes	GCA_002314635.1	d__Bacteria;p__Firmicutes_A;c__Clostridia_A;o__Christensenellales;f__CAG-74;g__UBA2862	94
Cont_604_9111bp	Cont_604_9111bp_gene-12	Rumen	Stewart et a., 2019	9111	9111	0	13	1	1	viral	9111_end	1-9111_end	1-13_end	K12234	cofE, fbiB; coenzyme F420-0:L-glutamate ligase / coenzyme F420-1:gamma-L-glutamate ligase [EC:6.3.2.31 6.3.2.34]	2.9e-10	41.1	0	PF01996.16	F420-0:Gamma-glutamyl ligase	7.6e-67	226.4	Unknown	/	/	/	/	/	/
Cont_773_9268bp	Cont_773_9268bp_gene-12	Rumen	Stewart et a., 2019	9268	9268	0	14	2	1	viral	9268_end	1-9268_end	1-14_end	K12234	cofE, fbiB; coenzyme F420-0:L-glutamate ligase / coenzyme F420-1:gamma-L-glutamate ligase [EC:6.3.2.31 6.3.2.34]	1.6e-12	48.4	0	PF01996.16	F420-0:Gamma-glutamyl ligase	2.8e-74	250.7	Unknown	/	/	/	/	/	/
Cont_545_10994bp	Cont_545_10994bp_gene-6	Rumen	Stewart et a., 2019	10994	10994	0	18	2	1	viral	10994_end	1-10994_end	1-18_end	K12234	cofE, fbiB; coenzyme F420-0:L-glutamate ligase / coenzyme F420-1:gamma-L-glutamate ligase [EC:6.3.2.31 6.3.2.34]	2.6e-10	41.1	0	PF01996.16	F420-0:Gamma-glutamyl ligase	1.7e-56	192.4	Unknown	/	/	/	/	/	/
Cont_529_17268bp	Cont_529_17268bp_gene-22	Rumen	Stewart et a., 2019	17268	17268	0	33	2	1	viral	17268_end	1-17268_end	1-33_end	K12234	cofE, fbiB; coenzyme F420-0:L-glutamate ligase / coenzyme F420-1:gamma-L-glutamate ligase [EC:6.3.2.31 6.3.2.34]	3.1e-10	41.1	0	PF01996.16	F420-0:Gamma-glutamyl ligase	2e-56	192.4	Unknown	/	/	/	/	/	/
Cont_613_20705bp	Cont_613_20705bp_gene-7	Rumen	Stewart et a., 2019	20705	20705	0	27	2	1	viral	20705_end	1-20705_end	1-27_end	K12234	cofE, fbiB; coenzyme F420-0:L-glutamate ligase / coenzyme F420-1:gamma-L-glutamate ligase [EC:6.3.2.31 6.3.2.34]	4e-12	47.6	0	PF01996.16	F420-0:Gamma-glutamyl ligase	5.1e-75	253.5	Unknown	/	/	/	/	/	/
Cont_609_22224bp	Cont_609_22224bp_gene-24	Rumen	Stewart et a., 2019	22224	18665	3559	31	2	2	host,viral	3559,18665_end	1-3559,3560-22224_end	1-3,4-31_end	K12234	cofE, fbiB; coenzyme F420-0:L-glutamate ligase / coenzyme F420-1:gamma-L-glutamate ligase [EC:6.3.2.31 6.3.2.34]	2.8e-10	41.1	0	PF01996.16	F420-0:Gamma-glutamyl ligase	1.3e-56	192.9	Unknown	/	/	/	/	/	/
Cont_478_42521bp	Cont_478_42521bp_gene-21	Rumen	Stewart et a., 2019	42521	42521	0	76	3	1	viral	42521_end	1-42521_end	1-76_end	K12234	cofE, fbiB; coenzyme F420-0:L-glutamate ligase / coenzyme F420-1:gamma-L-glutamate ligase [EC:6.3.2.31 6.3.2.34]	3.3e-10	41.1	0	PF01996.16	F420-0:Gamma-glutamyl ligase	2.1e-56	192.4	Unknown	/	/	/	/	/	/
Cont_443_59884bp	Cont_443_59884bp_gene-13	Rumen	Stewart et a., 2019	59884	59884	0	114	4	1	viral	59884_end	1-59884_end	1-114_end	K12234	cofE, fbiB; coenzyme F420-0:L-glutamate ligase / coenzyme F420-1:gamma-L-glutamate ligase [EC:6.3.2.31 6.3.2.34]	2.6e-10	41.1	0	PF01996.16	F420-0:Gamma-glutamyl ligase	8e-57	193.5	Unknown	/	/	/	/	/	/
Cont_791_81412bp	Cont_791_81412bp_gene-141	Rumen	Stewart et a., 2019	81412	81412	0	151	5	3	viral	81412_end	1-81412_end	1-151_end	K12234	cofE, fbiB; coenzyme F420-0:L-glutamate ligase / coenzyme F420-1:gamma-L-glutamate ligase [EC:6.3.2.31 6.3.2.34]	4e-10	40.9	0	PF01996.16	F420-0:Gamma-glutamyl ligase	2.5e-56	192.3	Unknown	1	16	no	GCF_900100595.1	d__Bacteria;p__Firmicutes_A;c__Clostridia;o__Oscillospirales;f__Acutalibacteraceae;g__Ruminococcus_E	93.1
Cont_813_106942bp	Cont_813_106942bp_gene-83	Rumen	Stewart et a., 2019	106942	106942	0	122	17	5	viral	106942_end	1-106942_end	1-122_end	K12234	cofE, fbiB; coenzyme F420-0:L-glutamate ligase / coenzyme F420-1:gamma-L-glutamate ligase [EC:6.3.2.31 6.3.2.34]	7.8e-10	40.2	0	PF01996.16	F420-0:Gamma-glutamyl ligase	5e-57	194.8	r__Duplodnaviria;k__Heunggongvirae;p__Uroviricota;c__Caudoviricetes;o__Unknown;f__Unknown;g__Unknown	2	24	no	GCF_006742065.1	d__Bacteria;p__Firmicutes_A;c__Clostridia;o__Clostridiales;f__Clostridiaceae;g__Clostridium	94.4
Cont_596_147317bp	Cont_596_147317bp_gene-2	Rumen	Stewart et a., 2019	147317	146179	1138	148	18	6	host,viral	1138,146179_end	1-1138,1139-147317_end	1-2,3-148_end	K12234	cofE, fbiB; coenzyme F420-0:L-glutamate ligase / coenzyme F420-1:gamma-L-glutamate ligase [EC:6.3.2.31 6.3.2.34]	3e-10	41	0	PF01996.16	F420-0:Gamma-glutamyl ligase	6.9e-67	226.5	r__Duplodnaviria;k__Heunggongvirae;p__Uroviricota;c__Caudoviricetes;o__Unknown;f__Unknown;g__Unknown	1	2	no	GCA_002450035.1	d__Bacteria;p__Firmicutes;c__Bacilli;o__RF39;f__UBA660;g__UBA6985	94.4
Cont_569_194446bp	Cont_569_194446bp_gene-52	Rumen	Stewart et a., 2019	194446	194446	0	235	17	8	viral	194446_end	1-194446_end	1-235_end	K12234	cofE, fbiB; coenzyme F420-0:L-glutamate ligase / coenzyme F420-1:gamma-L-glutamate ligase [EC:6.3.2.31 6.3.2.34]	3.7e-10	41.1	0	PF01996.16	F420-0:Gamma-glutamyl ligase	1.7e-56	192.9	Unknown	1	9	no	GCA_900322135.1	d__Bacteria;p__Bacteroidota;c__Bacteroidia;o__Bacteroidales;f__Muribaculaceae;g__Sodaliphilus	94.9
Cont_425_232652bp	Cont_425_232652bp_gene-119	Rumen	Stewart et a., 2019	232652	232652	0	305	16	9	viral	232652_end	1-232652_end	1-305_end	K12234	cofE, fbiB; coenzyme F420-0:L-glutamate ligase / coenzyme F420-1:gamma-L-glutamate ligase [EC:6.3.2.31 6.3.2.34]	3.5e-10	41.1	0	PF01996.16	F420-0:Gamma-glutamyl ligase	2.2e-56	192.4	Unknown	1	9	no	GCA_900322135.1	d__Bacteria;p__Bacteroidota;c__Bacteroidia;o__Bacteroidales;f__Muribaculaceae;g__Sodaliphilus	94.9
Cont_858_332658bp	Cont_858_332658bp_gene-121	Rumen	Stewart et a., 2019	332658	332658	0	419	27	12	viral	332658_end	1-332658_end	1-419_end	K12234	cofE, fbiB; coenzyme F420-0:L-glutamate ligase / coenzyme F420-1:gamma-L-glutamate ligase [EC:6.3.2.31 6.3.2.34]	2.7e-10	41.1	0	PF01996.16	F420-0:Gamma-glutamyl ligase	8.2e-57	193.5	Unknown	1	9	no	GCA_900322135.1	d__Bacteria;p__Bacteroidota;c__Bacteroidia;o__Bacteroidales;f__Muribaculaceae;g__Sodaliphilus	95
Cont_414_377300bp	Cont_414_377300bp_gene-299	Rumen	Stewart et a., 2019	377300	377300	0	515	31	13	viral	377300_end	1-377300_end	1-515_end	K12234	cofE, fbiB; coenzyme F420-0:L-glutamate ligase / coenzyme F420-1:gamma-L-glutamate ligase [EC:6.3.2.31 6.3.2.34]	3.4e-10	41.1	0	PF01996.16	F420-0:Gamma-glutamyl ligase	1.1e-56	193.5	Unknown	1	9	no	GCA_900322135.1	d__Bacteria;p__Bacteroidota;c__Bacteroidia;o__Bacteroidales;f__Muribaculaceae;g__Sodaliphilus	93
Cont_843_378098bp	Cont_843_378098bp_gene-102	Rumen	Stewart et a., 2019	378098	378098	0	516	31	13	viral	378098_end	1-378098_end	1-516_end	K12234	cofE, fbiB; coenzyme F420-0:L-glutamate ligase / coenzyme F420-1:gamma-L-glutamate ligase [EC:6.3.2.31 6.3.2.34]	3.4e-10	41.1	0	PF01996.16	F420-0:Gamma-glutamyl ligase	1e-56	193.5	Unknown	1	9	no	GCA_900322135.1	d__Bacteria;p__Bacteroidota;c__Bacteroidia;o__Bacteroidales;f__Muribaculaceae;g__Sodaliphilus	95
Cont_732_98262bp	Cont_732_98262bp_gene-30	Rumen	Stewart et a., 2019	98262	98262	0	106	12	5	viral	98262_end	1-98262_end	1-106_end	K12234	cofE, fbiB; coenzyme F420-0:L-glutamate ligase / coenzyme F420-1:gamma-L-glutamate ligase [EC:6.3.2.31 6.3.2.34]	3.4e-10	41.1	0	PF01996.16	F420-0:Gamma-glutamyl ligase	3.7e-67	218.9	r__Duplodnaviria;k__Heunggongvirae;p__Uroviricota;c__Caudoviricetes;o__Crassvirales;f__Unknown;g__Unknown	9	14	no	GCA_902559345.1	d__Bacteria;p__Proteobacteria;c__Gammaproteobacteria;o__SAR86;f__D2472;g__SAR86A	90.3
Cont_359_20106bp	Cont_359_20106bp_gene-11	Lake water	Chen et al., 2020	20106	20106	0	17	7	2	viral	20106_end	1-20106_end	1-17_end	K14940	cofF; gamma-F420-2:alpha-L-glutamate ligase [EC:6.3.2.32]	1.2e-93	313.5	0.05	PF08443.11	RimK-like ATP-grasp domain	4.4e-48	163.6	Unknown	/	/	/	/	/	/
Cont_4_30362bp	Cont_4_30362bp_gene-7	Marine sediment	Cheng et al., 2022	30362	30362	0	21	3	1	viral	30362	1-30362	1-21_end	K14940	cofF; gamma-F420-2:alpha-L-glutamate ligase [EC:6.3.2.32]	1.6e-118	385.4	0.05	PF08443.11	RimK-like ATP-grasp domain	3.4e-54	173.8	r__Duplodnaviria;k__Heunggongvirae;p__Uroviricota;c__Caudoviricetes;o__Unknown;f__Unknown;g__Unknown	1	14	no	3300026193_11 (Global Earth Microbiome genome ID)	d__Bacteria;p__Bacteroidota;c__Bacteroidia;o__Flavobacteriales;f__BACL11;g__DUAL01	91.4
Cont_386_16553bp	Cont_386_16553bp_gene-22	Lake sediment	Schulz et al., 2019	16553	16553	0	32	4	2	viral	16553_end	1-16553_end	1-32_end	K14940	cofF; gamma-F420-2:alpha-L-glutamate ligase [EC:6.3.2.32]	3.1e-99	330.4	0.05	PF08443.11	RimK-like ATP-grasp domain	1.2e-47	160.7	r__Duplodnaviria;k__Heunggongvirae;p__Uroviricota;c__Caudoviricetes;o__Unknown;f__Unknown;g__Unknown	/	/	/	/	/	/
Cont_856_58669bp	Cont_856_58669bp_gene-34	Rumen	Stewart et a., 2019	58669	58669	0	59	17	3	viral	58669_end	1-58669_end	1-59_end	K14940	cofF; gamma-F420-2:alpha-L-glutamate ligase [EC:6.3.2.32]	8.6e-40	137.9	0.05	PF08443.11	RimK-like ATP-grasp domain	8.8e-29	101.9	Unknown	/	/	/	/	/	/
Cont_421_62059bp	Cont_421_62059bp_gene-28	Rumen	Stewart et a., 2019	62059	62059	0	64	7	7	viral	62059_end	1-62059_end	1-64_end	K14940	cofF; gamma-F420-2:alpha-L-glutamate ligase [EC:6.3.2.32]	3.2e-32	113	0.05	PF08443.11	RimK-like ATP-grasp domain	2.8e-21	77.4	Unknown	1	8	no	GCA_900317975.1	d__Bacteria;p__Firmicutes;c__Bacilli;o__RF39;f__UBA660;g__RUG343	91.1
Cont_804_84636bp	Cont_804_84636bp_gene-54	Rumen	Stewart et a., 2019	84636	84636	0	80	19	3	viral	84636_end	1-84636_end	1-80_end	K14940	cofF; gamma-F420-2:alpha-L-glutamate ligase [EC:6.3.2.32]	9.1e-40	137.9	0.05	PF08443.11	RimK-like ATP-grasp domain	9.3e-29	101.9	r__Duplodnaviria;k__Heunggongvirae;p__Uroviricota;c__Caudoviricetes;o__Unknown;f__Unknown;g__Unknown	/	/	/	/	/	/
Cont_418_87773bp	Cont_418_87773bp_gene-61	Rumen	Stewart et a., 2019	87773	87773	0	97	11	7	viral	87773_end	1-87773_end	1-97_end	K14940	cofF; gamma-F420-2:alpha-L-glutamate ligase [EC:6.3.2.32]	3.4e-32	113	0.05	PF08443.11	RimK-like ATP-grasp domain	3e-21	77.4	Unknown	1	8	no	GCA_900317975.1	d__Bacteria;p__Firmicutes;c__Bacilli;o__RF39;f__UBA660;g__RUG343	91.1
Cont_542_7564bp	Cont_542_7564bp_gene-4	Rumen	Stewart et a., 2019	7564	7564	0	15	1	1	viral	7564_end	1-7564_end	1-15_end	K00198	cooS, acsA; anaerobic carbon-monoxide dehydrogenase catalytic subunit [EC:1.2.7.4]	1.3e-14	54.4	0	WP_154517581 (NCBI RefSeq; It also had best hit to cooS in the UniRef100 database)	Anaerobic carbon-monoxide dehydrogenase catalytic subunit [Sharpea porci]	2e-60	204	Unknown	3	20	yes	GCF_009695655.1	d__Bacteria;p__Firmicutes;c__Bacilli;o__Erysipelotrichales;f__Erysipelatoclostridiaceae;g__Sharpea	90.3
Cont_769_6010bp	Cont_769_6010bp_gene-3	Rumen	Stewart et a., 2019	6010	6010	0	8	2	0	viral	6010_end	1-6010_end	1-8_end	K00625	E2.3.1.8, pta; phosphate acetyltransferase [EC:2.3.1.8]	1.4e-18	68.4	0	WP_201694639.1	phosphate acetyltransferase [Paraburkholderia hiiakae]	3e-13	76.6	Unknown	/	/	/	/	/	/
Cont_536_6304bp	Cont_536_6304bp_gene-6	Rumen	Stewart et a., 2019	6304	6304	0	7	1	1	viral	6304_end	1-6304_end	1-7_end	K00625	E2.3.1.8, pta; phosphate acetyltransferase [EC:2.3.1.8]	3.6e-14	53.8	0	WP_267913171.1	phosphate acetyltransferase [Noviherbaspirillum pedocola]	3e-08	62.4	Unknown	/	/	/	/	/	/
Cont_851_10147bp	Cont_851_10147bp_gene-10	Rumen	Stewart et a., 2019	10147	10147	0	16	1	0	viral	10147_end	1-10147_end	1-16_end	K00625	E2.3.1.8, pta; phosphate acetyltransferase [EC:2.3.1.8]	1.3e-18	68.7	0	WP_162434249.1	phosphate acetyltransferase [Pseudoxanthomonas koreensis]	2e-16	85.5	Unknown	/	/	/	/	/	/
Cont_680_12318bp	Cont_680_12318bp_gene-16	Rumen	Stewart et a., 2019	12318	12318	0	21	2	1	viral	12318_end	1-12318_end	1-21_end	K00625	E2.3.1.8, pta; phosphate acetyltransferase [EC:2.3.1.8]	9.9e-19	69.4	0	WP_201694639.1	phosphate acetyltransferase [Paraburkholderia hiiakae]	3e-13	77	Unknown	/	/	/	/	/	/
Cont_700_61874bp	Cont_700_61874bp_gene-47	Rumen	Stewart et a., 2019	61874	61874	0	109	20	4	viral	61874_end	1-61874_end	1-109_end	K00625	E2.3.1.8, pta; phosphate acetyltransferase [EC:2.3.1.8]	4.5e-14	54	0	WP_267913171.1	phosphate acetyltransferase [Noviherbaspirillum pedocola]	1e-09	67	Unknown	/	/	/	/	/	/
Cont_837_74735bp	Cont_837_74735bp_gene-65	Rumen	Stewart et a., 2019	74735	74735	0	128	26	1	viral	74735_end	1-74735_end	1-128_end	K00625	E2.3.1.8, pta; phosphate acetyltransferase [EC:2.3.1.8]	1.3e-18	68.7	0	WP_162434249 (NCBI RefSeq; it also had best hit to pta in the UniRef database)	phosphate acetyltransferase [Pseudoxanthomonas koreensis]	2e-16	85.5	Unknown	/	/	/	/	/	/
Cont_464_6481bp	Cont_464_6481bp_gene-4	Rumen	Stewart et a., 2019	6481	6481	0	5	1	1	viral	6481_end	1-6481_end	1-5_end	K01689	ENO, eno; enolase [EC:4.2.1.11]	3e-184	614.9	0.03	PF00113.22	Enolase, C-terminal TIM barrel domain	5.4e-125	418	Unknown	1	20	yes	GCA_902776305.1	d__Bacteria;p__Firmicutes_A;c__Clostridia;o__Lachnospirales;f__Lachnospiraceae;g__UBA1066	90.5
Cont_701_20021bp	Cont_701_20021bp_gene-3	Rumen	Stewart et a., 2019	20021	14776	5245	26	4	7	viral,host	14776,5245_end	1-14776,14777-20021_end	1-20,21-26_end	K01689	ENO, eno; enolase [EC:4.2.1.11]	8.7e-187	623.4	0.03	PF00113.22	Enolase, C-terminal TIM barrel domain	1.8e-127	426.3	Unknown	2	19	yes	GCF_900101355.1	d__Bacteria;p__Firmicutes_A;c__Clostridia;o__Oscillospirales;f__Acutalibacteraceae;g__Ruminococcus_E	94.5
Cont_580_37149bp	Cont_580_37149bp_gene-8	Rumen	Stewart et a., 2019	37149	35644	1505	42	18	2	host,viral	1505,35644_end	1-1505,1506-37149_end	1-1,2-42_end	K01689	ENO, eno; enolase [EC:4.2.1.11]	1.9e-187	625.8	0.03	PF00113.22	Enolase, C-terminal TIM barrel domain	3e-130	435.5	Unknown	/	/	/	/	/	/
Cont_782_51289bp	Cont_782_51289bp_gene-41	Rumen	Stewart et a., 2019	51289	13941	37348	43	4	22	host,viral	37348,13941_end	1-37348,37349-51289_end	1-23,24-43_end	K01689	ENO, eno; enolase [EC:4.2.1.11]	8.2e-187	623.4	0.03	PF00113.22	Enolase, C-terminal TIM barrel domain	1.7e-127	426.3	r__Duplodnaviria;k__Heunggongvirae;p__Uroviricota;c__Caudoviricetes;o__Unknown;f__Unknown;g__Unknown	2	19	yes	GCF_900101355.1	d__Bacteria;p__Firmicutes_A;c__Clostridia;o__Oscillospirales;f__Acutalibacteraceae;g__Ruminococcus_E	98.4
Cont_3_21580bp	Cont_3_21580bp_gene-6	Marine sediment	Cheng et al., 2022	21580	21580	0	47	12	2	viral	21580	1-21580	1-47_end	K10713	fae; 5,6,7,8-tetrahydromethanopterin hydro-lyase [EC:4.2.1.147]	3.5e-68	220.1	0	PF08714.11	Formaldehyde-activating enzyme (Fae)	2.9e-57	184.7	r__Duplodnaviria;k__Heunggongvirae;p__Uroviricota;c__Caudoviricetes;o__Unknown;f__Unknown;g__Unknown	/	/	/	/	/	/
Cont_246_7148bp	Cont_246_7148bp_gene-12	Marine water	Gregory et al., 2019	7148	7148	0	15	5	1	viral	7148_end	1-7148_end	1-15_end	K01624	FBA, fbaA; fructose-bisphosphate aldolase, class II [EC:4.1.2.13]	9.3e-99	330.2	0	PF01116.20	Fructose-bisphosphate aldolase class-II	2e-90	301.8	Unknown	/	/	/	/	/	/
Cont_717_5737bp	Cont_717_5737bp_gene-2	Rumen	Stewart et a., 2019	5737	5737	0	7	2	1	viral	5737_end	1-5737_end	1-7_end	K01624	FBA, fbaA; fructose-bisphosphate aldolase, class II [EC:4.1.2.13]	1e-110	372.4	0	PF01116.20	Fructose-bisphosphate aldolase class-II	4.5e-102	342.8	Unknown	13	89	yes	GCA_902768765.1	d__Archaea;p__Methanobacteriota;c__Methanobacteria;o__Methanobacteriales;f__Methanobacteriaceae;g__Methanobrevibacter_A	90.9
Cont_561_5810bp	Cont_561_5810bp_gene-5	Rumen	Stewart et a., 2019	5810	5810	0	10	3	1	viral	5810_end	1-5810_end	1-10_end	K01624	FBA, fbaA; fructose-bisphosphate aldolase, class II [EC:4.1.2.13]	6.1e-109	366.7	0	PF01116.20	Fructose-bisphosphate aldolase class-II	2.2e-94	317.7	Unknown	4	16	yes	GCA_900318905.1	d__Bacteria;p__Firmicutes_A;c__Clostridia;o__Oscillospirales;f__Acutalibacteraceae;g__Ruminococcus_E	93.1
Cont_562_5810bp	Cont_562_5810bp_gene-5	Rumen	Stewart et a., 2019	5810	5810	0	10	3	1	viral	5810_end	1-5810_end	1-10_end	K01624	FBA, fbaA; fructose-bisphosphate aldolase, class II [EC:4.1.2.13]	5.9e-109	366.7	0	PF01116.20	Fructose-bisphosphate aldolase class-II	2.1e-94	317.7	Unknown	4	16	yes	GCA_900318905.1	d__Bacteria;p__Firmicutes_A;c__Clostridia;o__Oscillospirales;f__Acutalibacteraceae;g__Ruminococcus_E	93.1
Cont_671_16063bp	Cont_671_16063bp_gene-22	Rumen	Stewart et a., 2019	16063	12105	3958	23	3	4	host,viral	3958,12105_end	1-3958,3959-16063_end	1-5,6-23_end	K01624	FBA, fbaA; fructose-bisphosphate aldolase, class II [EC:4.1.2.13]	1.9e-107	361.9	0	PF01116.20	Fructose-bisphosphate aldolase class-II	2.6e-94	317.6	r__Duplodnaviria;k__Heunggongvirae;p__Uroviricota;c__Caudoviricetes;o__Unknown;f__Unknown;g__Unknown	2	11	yes	GCA_902799325.1	d__Bacteria;p__Firmicutes_A;c__Clostridia;o__Oscillospirales;f__Acutalibacteraceae;g__Ruminococcus_E	93.9
Cont_713_21635bp	Cont_713_21635bp_gene-26	Rumen	Stewart et a., 2019	21635	15149	6486	29	6	7	host,viral	6486,15149_end	1-6486,6487-21635_end	1-7,8-29_end	K01624	FBA, fbaA; fructose-bisphosphate aldolase, class II [EC:4.1.2.13]	2.6e-108	364.5	0	PF01116.20	Fructose-bisphosphate aldolase class-II	8.2e-95	318.9	Unknown	3	17	yes	GCA_900315195.1	d__Bacteria;p__Firmicutes_A;c__Clostridia;o__Oscillospirales;f__Acutalibacteraceae;g__Ruminococcus_E	92
Cont_706_22424bp	Cont_706_22424bp_gene-4	Rumen	Stewart et a., 2019	22424	15657	6767	28	5	6	viral,host	15657,6767_end	1-15657,15658-22424_end	1-22,23-28_end	K01624	FBA, fbaA; fructose-bisphosphate aldolase, class II [EC:4.1.2.13]	3.1e-108	364.2	0	PF01116.20	Fructose-bisphosphate aldolase class-II	9.7e-95	318.8	Unknown	1	15	yes	GCA_900315195.1	d__Bacteria;p__Firmicutes_A;c__Clostridia;o__Oscillospirales;f__Acutalibacteraceae;g__Ruminococcus_E	93.8
Cont_708_22424bp	Cont_708_22424bp_gene-4	Rumen	Stewart et a., 2019	22424	15657	6767	28	5	6	viral,host	15657,6767_end	1-15657,15658-22424_end	1-22,23-28_end	K01624	FBA, fbaA; fructose-bisphosphate aldolase, class II [EC:4.1.2.13]	3.1e-108	364.2	0	PF01116.20	Fructose-bisphosphate aldolase class-II	9.7e-95	318.8	Unknown	1	15	yes	GCA_900315195.1	d__Bacteria;p__Firmicutes_A;c__Clostridia;o__Oscillospirales;f__Acutalibacteraceae;g__Ruminococcus_E	93.8
Cont_721_23648bp	Cont_721_23648bp_gene-7	Rumen	Stewart et a., 2019	23648	20702	2946	28	5	6	viral,host	20702,2946_end	1-20702,20703-23648_end	1-25,26-28_end	K01624	FBA, fbaA; fructose-bisphosphate aldolase, class II [EC:4.1.2.13]	2.6e-108	364.5	0	PF01116.20	Fructose-bisphosphate aldolase class-II	8.1e-95	318.9	Unknown	1	15	yes	GCA_900315195.1	d__Bacteria;p__Firmicutes_A;c__Clostridia;o__Oscillospirales;f__Acutalibacteraceae;g__Ruminococcus_E	93.7
Cont_405_24570bp	Cont_405_24570bp_gene-28	Rumen	Stewart et a., 2019	24570	14139	10431	29	4	8	host,viral	10431,14139_end	1-10431,10432-24570_end	1-9,10-29_end	K01624	FBA, fbaA; fructose-bisphosphate aldolase, class II [EC:4.1.2.13]	1e-107	362.3	0	PF01116.20	Fructose-bisphosphate aldolase class-II	1.3e-94	318.1	Unknown	1	11	yes	GCA_900317875.1	d__Bacteria;p__Firmicutes_A;c__Clostridia;o__Oscillospirales;f__Acutalibacteraceae;g__Ruminococcus_E	93
Cont_406_24570bp	Cont_406_24570bp_gene-28	Rumen	Stewart et a., 2019	24570	14139	10431	29	4	8	host,viral	10431,14139_end	1-10431,10432-24570_end	1-9,10-29_end	K01624	FBA, fbaA; fructose-bisphosphate aldolase, class II [EC:4.1.2.13]	1.1e-107	362.3	0	PF01116.20	Fructose-bisphosphate aldolase class-II	1.4e-94	318.1	r__Duplodnaviria;k__Heunggongvirae;p__Uroviricota;c__Caudoviricetes;o__Unknown;f__Unknown;g__Unknown	1	11	yes	GCA_900317875.1	d__Bacteria;p__Firmicutes_A;c__Clostridia;o__Oscillospirales;f__Acutalibacteraceae;g__Ruminococcus_E	93
Cont_423_25057bp	Cont_423_25057bp_gene-30	Rumen	Stewart et a., 2019	25057	12039	13018	32	4	11	host,viral	13018,12039_end	1-13018,13019-25057_end	1-13,14-32_end	K01624	FBA, fbaA; fructose-bisphosphate aldolase, class II [EC:4.1.2.13]	2.5e-107	361.3	0	PF01116.20	Fructose-bisphosphate aldolase class-II	2.8e-94	317.2	Unknown	37	29	yes	3300021255_66 (Global Earth Microbiome genome ID)	d__Bacteria;p__Firmicutes_A;c__Clostridia;o__Oscillospirales;f__Acutalibacteraceae;g__Ruminococcus_E	93.9
Cont_422_25057bp	Cont_422_25057bp_gene-30	Rumen	Stewart et a., 2019	25057	12039	13018	32	4	11	host,viral	13018,12039_end	1-13018,13019-25057_end	1-13,14-32_end	K01624	FBA, fbaA; fructose-bisphosphate aldolase, class II [EC:4.1.2.13]	2.5e-107	361.3	0	PF01116.20	Fructose-bisphosphate aldolase class-II	2.7e-94	317.2	Unknown	37	29	yes	3300021255_66 (Global Earth Microbiome genome ID)	d__Bacteria;p__Firmicutes_A;c__Clostridia;o__Oscillospirales;f__Acutalibacteraceae;g__Ruminococcus_E	93.9
Cont_842_27450bp	Cont_842_27450bp_gene-7	Rumen	Stewart et a., 2019	27450	17424	10026	34	5	9	viral,host	17424,10026_end	1-17424,17425-27450_end	1-25,26-34_end	K01624	FBA, fbaA; fructose-bisphosphate aldolase, class II [EC:4.1.2.13]	2.5e-108	364.5	0	PF01116.20	Fructose-bisphosphate aldolase class-II	7.8e-95	318.9	r__Duplodnaviria;k__Heunggongvirae;p__Uroviricota;c__Caudoviricetes;o__Unknown;f__Unknown;g__Unknown	1	15	yes	GCA_900315195.1	d__Bacteria;p__Firmicutes_A;c__Clostridia;o__Oscillospirales;f__Acutalibacteraceae;g__Ruminococcus_E	92.7
Cont_473_30468bp	Cont_473_30468bp_gene-33	Rumen	Stewart et a., 2019	30468	14553	15915	35	4	13	host,viral	15915,14553_end	1-15915,15916-30468_end	1-15,16-35_end	K01624	FBA, fbaA; fructose-bisphosphate aldolase, class II [EC:4.1.2.13]	2.5e-108	364.5	0	PF01116.20	Fructose-bisphosphate aldolase class-II	7.8e-95	318.9	r__Duplodnaviria;k__Heunggongvirae;p__Uroviricota;c__Caudoviricetes;o__Unknown;f__Unknown;g__Unknown	24	28	yes	GCA_902766775.1	d__Bacteria;p__Firmicutes_A;c__Clostridia;o__Oscillospirales;f__Acutalibacteraceae;g__Ruminococcus_E	92
Cont_451_42695bp	Cont_451_42695bp_gene-45	Rumen	Stewart et a., 2019	42695	11673	31022	46	4	22	host,viral	31022,11673_end	1-31022,31023-42695_end	1-28,29-46_end	K01624	FBA, fbaA; fructose-bisphosphate aldolase, class II [EC:4.1.2.13]	1.9e-107	361.3	0	PF01116.20	Fructose-bisphosphate aldolase class-II	2.1e-94	317.2	Unknown	41	29	yes	GCA_902771755.1	d__Bacteria;p__Firmicutes_A;c__Clostridia;o__Oscillospirales;f__Acutalibacteraceae;g__Ruminococcus_E	93.4
Cont_448_42695bp	Cont_448_42695bp_gene-45	Rumen	Stewart et a., 2019	42695	11673	31022	46	4	22	host,viral	31022,11673_end	1-31022,31023-42695_end	1-28,29-46_end	K01624	FBA, fbaA; fructose-bisphosphate aldolase, class II [EC:4.1.2.13]	1.9e-107	361.3	0	PF01116.20	Fructose-bisphosphate aldolase class-II	2.1e-94	317.2	Unknown	41	29	yes	GCA_900318495.1	d__Bacteria;p__Firmicutes_A;c__Clostridia;o__Oscillospirales;f__Acutalibacteraceae;g__Ruminococcus_E	93.8
Cont_490_46235bp	Cont_490_46235bp_gene-50	Rumen	Stewart et a., 2019	46235	11496	34739	51	4	25	host,viral	34739,11496_end	1-34739,34740-46235_end	1-33,34-51_end	K01624	FBA, fbaA; fructose-bisphosphate aldolase, class II [EC:4.1.2.13]	2.3e-107	361.3	0	PF01116.20	Fructose-bisphosphate aldolase class-II	2.5e-94	317.2	Unknown	38	29	yes	GCA_900318495.1	d__Bacteria;p__Firmicutes_A;c__Clostridia;o__Oscillospirales;f__Acutalibacteraceae;g__Ruminococcus_E	93.8
Cont_489_46235bp	Cont_489_46235bp_gene-50	Rumen	Stewart et a., 2019	46235	11496	34739	51	4	25	host,viral	34739,11496_end	1-34739,34740-46235_end	1-33,34-51_end	K01624	FBA, fbaA; fructose-bisphosphate aldolase, class II [EC:4.1.2.13]	2.2e-107	361.3	0	PF01116.20	Fructose-bisphosphate aldolase class-II	2.5e-94	317.2	Unknown	38	29	yes	GCA_902771755.1	d__Bacteria;p__Firmicutes_A;c__Clostridia;o__Oscillospirales;f__Acutalibacteraceae;g__Ruminococcus_E	92.4
Cont_472_46744bp	Cont_472_46744bp_gene-51	Rumen	Stewart et a., 2019	46744	11754	34990	53	4	25	host,viral	34990,11754_end	1-34990,34991-46744_end	1-34,35-53_end	K01624	FBA, fbaA; fructose-bisphosphate aldolase, class II [EC:4.1.2.13]	2.4e-107	361.3	0	PF01116.20	Fructose-bisphosphate aldolase class-II	2.7e-94	317.2	Unknown	38	29	yes	GCA_900318495.1	d__Bacteria;p__Firmicutes_A;c__Clostridia;o__Oscillospirales;f__Acutalibacteraceae;g__Ruminococcus_E	93.8
Cont_513_46859bp	Cont_513_46859bp_gene-50	Rumen	Stewart et a., 2019	46859	12068	34791	52	4	25	host,viral	34791,12068_end	1-34791,34792-46859_end	1-33,34-52_end	K01624	FBA, fbaA; fructose-bisphosphate aldolase, class II [EC:4.1.2.13]	2.2e-107	361.3	0	PF01116.20	Fructose-bisphosphate aldolase class-II	2.5e-94	317.2	r__Duplodnaviria;k__Heunggongvirae;p__Uroviricota;c__Caudoviricetes;o__Unknown;f__Unknown;g__Unknown	38	29	yes	GCA_900318495.1	d__Bacteria;p__Firmicutes_A;c__Clostridia;o__Oscillospirales;f__Acutalibacteraceae;g__Ruminococcus_E	93.9
Cont_515_46859bp	Cont_515_46859bp_gene-50	Rumen	Stewart et a., 2019	46859	12068	34791	52	4	25	host,viral	34791,12068_end	1-34791,34792-46859_end	1-33,34-52_end	K01624	FBA, fbaA; fructose-bisphosphate aldolase, class II [EC:4.1.2.13]	2.2e-107	361.3	0	PF01116.20	Fructose-bisphosphate aldolase class-II	2.5e-94	317.2	Unknown	38	29	yes	GCA_900318495.1	d__Bacteria;p__Firmicutes_A;c__Clostridia;o__Oscillospirales;f__Acutalibacteraceae;g__Ruminococcus_E	93.9
Cont_398_143274bp	Cont_398_143274bp_gene-133	Rumen	Stewart et a., 2019	143274	139514	3760	157	10	38	host,viral	3760,139514_end	1-3760,3761-143274_end	1-2,3-157_end	K01624	FBA, fbaA; fructose-bisphosphate aldolase, class II [EC:4.1.2.13]	1.4e-105	355.4	0	PF01116.20	Fructose-bisphosphate aldolase class-II	1.1e-99	334.8	Unknown	13	15	yes	GCA_002392965.1	d__Bacteria;p__Bacteroidota;c__Bacteroidia;o__Bacteroidales;f__P3;g__UBA1711	90.8
Cont_220_5110bp	Cont_220_5110bp_gene-10	Marine water	Gregory et al., 2019	5110	5110	0	17	3	1	viral	5110_end	1-5110_end	1-17_end	K11645	fbaB; fructose-bisphosphate aldolase, class I [EC:4.1.2.13]	1.7e-49	167	0	PF01791.9	DeoC/LacD family aldolase	2.4e-16	58.6	Unknown	/	/	/	/	/	/
Cont_255_26484bp	Cont_255_26484bp_gene-32	Marine water	Gregory et al., 2019	26484	26484	0	45	12	3	viral	26484_end	1-26484_end	1-45_end	K11645	fbaB; fructose-bisphosphate aldolase, class I [EC:4.1.2.13]	3e-56	189.2	0	PF01791.9	DeoC/LacD family aldolase	3.4e-23	81.1	r__Duplodnaviria;k__Heunggongvirae;p__Uroviricota;c__Caudoviricetes;o__Unknown;f__Unknown;g__Unknown	/	/	/	/	/	/
Cont_243_39468bp	Cont_243_39468bp_gene-37	Marine water	Gregory et al., 2019	39468	39468	0	44	24	2	viral	39468_end	1-39468_end	1-44_end	K11645	fbaB; fructose-bisphosphate aldolase, class I [EC:4.1.2.13]	1.6e-52	176.9	0	PF01791.9	DeoC/LacD family aldolase	6e-23	80.2	Unknown	/	/	/	/	/	/
Cont_247_91377bp	Cont_247_91377bp_gene-56	Marine water	Gregory et al., 2019	91377	91377	0	117	47	8	viral	91377_end	1-91377_end	1-117_end	K11645	fbaB; fructose-bisphosphate aldolase, class I [EC:4.1.2.13]	1.4e-52	176.9	0	PF01791.9 (WP_084512612.1; NCBI RefSeq)	DeoC/LacD family aldolase (class I fructose-bisphosphate aldolase [Geothrix fermentans])	5.2E-23 (2.0E-32)	80.2 (129)	r__Duplodnaviria;k__Heunggongvirae;p__Uroviricota;c__Caudoviricetes;o__Unknown;f__Unknown;g__Unknown	2	15	no, but has fbaA	GCA_009923745.1	d__Bacteria;p__Bacteroidota;c__Bacteroidia;o__Chitinophagales;f__Saprospiraceae;g__RFSX01	90.3
Cont_241_111092bp	Cont_241_111092bp_gene-136	Marine water	Gregory et al., 2019	111092	111092	0	142	64	9	viral	111092_end	1-111092_end	1-142_end	K11645	fbaB; fructose-bisphosphate aldolase, class I [EC:4.1.2.13]	2e-52	176.7	0	PF01791.9	DeoC/LacD family aldolase	5.3e-23	80.6	r__Duplodnaviria;k__Heunggongvirae;p__Uroviricota;c__Caudoviricetes;o__Unknown;f__Unknown;g__Unknown	1	10	no	GCA_009923745.1	d__Bacteria;p__Bacteroidota;c__Bacteroidia;o__Chitinophagales;f__Saprospiraceae;g__RFSX01	92.8
Cont_848_7109bp	Cont_848_7109bp_gene-2	Rumen	Stewart et a., 2019	7109	7109	0	7	1	1	viral	7109_end	1-7109_end	1-7_end	K00441	frhB; coenzyme F420 hydrogenase subunit beta [EC:1.12.98.1]	1.4e-11	45.4	0	PF04432.13	Coenzyme F420 hydrogenase/dehydrogenase, beta subunit C terminus	5.1e-31	109	Unknown	/	/	/	/	/	/
Cont_582_49185bp	Cont_582_49185bp_gene-39	Rumen	Stewart et a., 2019	49185	49185	0	44	8	1	viral	49185_end	1-49185_end	1-44_end	K00441	frhB; coenzyme F420 hydrogenase subunit beta [EC:1.12.98.1]	1.7e-11	45.4	0	PF04432.13	Coenzyme F420 hydrogenase/dehydrogenase, beta subunit C terminus	6.1e-31	109	r__Duplodnaviria;k__Heunggongvirae;p__Uroviricota;c__Caudoviricetes;o__Unknown;f__Unknown;g__Unknown	/	/	/	/	/	/
Cont_775_98250bp	Cont_775_98250bp_gene-67	Rumen	Stewart et a., 2019	98250	98250	0	106	12	5	viral	98250_end	1-98250_end	1-106_end	K00441	frhB; coenzyme F420 hydrogenase subunit beta [EC:1.12.98.1]	1.1e-23	85.2	0	PF04432.13	Coenzyme F420 hydrogenase/dehydrogenase, beta subunit C terminus	5.3e-17	63.2	Unknown	4	14	no	GCA_902559345.1	d__Bacteria;p__Proteobacteria;c__Gammaproteobacteria;o__SAR86;f__D2472;g__SAR86A	92.8
Cont_732_98262bp	Cont_732_98262bp_gene-75	Rumen	Stewart et a., 2019	98262	98262	0	106	12	5	viral	98262_end	1-98262_end	1-106_end	K00441	frhB; coenzyme F420 hydrogenase subunit beta [EC:1.12.98.1]	1.2e-23	85.2	0	PF04432.13	Coenzyme F420 hydrogenase/dehydrogenase, beta subunit C terminus	6e-17	63.2	r__Duplodnaviria;k__Heunggongvirae;p__Uroviricota;c__Caudoviricetes;o__Crassvirales;f__Unknown;g__Unknown	9	14	no	GCA_902559345.1	d__Bacteria;p__Proteobacteria;c__Gammaproteobacteria;o__SAR86;f__D2472;g__SAR86A	90.3
Cont_927_5252bp	Cont_927_5252bp_gene-5	Marine sediment	Wang et al., 2022	5252	5252	0	7	2	1	viral	5252_end	1-5252_end	1-7_end	K00441	frhB; coenzyme F420 hydrogenase subunit beta [EC:1.12.98.1]	9.4e-29	101	0	PF04432.13	Coenzyme F420 hydrogenase/dehydrogenase, beta subunit C terminus	6.6e-19	68.5	Unknown	/	/	/	/	/	/
Cont_319_5523bp	Cont_319_5523bp_gene-6	Marine water	Gregory et al., 2019	5523	5523	0	8	3	1	viral	5523_end	1-5523_end	1-8_end	K00121	frmA, ADH5, adhC; S-(hydroxymethyl)glutathione dehydrogenase / alcohol dehydrogenase [EC:1.1.1.284 1.1.1.1]	6.8e-66	221.4	0.01	PF08240.12	Alcohol dehydrogenase GroES-like domain	8.8e-14	49.6	Unknown	/	/	/	/	/	/
Cont_103_6016bp	Cont_103_6016bp_gene-8	Marine water	Gregory et al., 2019	6016	6016	0	10	3	1	viral	6016_end	1-6016_end	1-10_end	K00121	frmA, ADH5, adhC; S-(hydroxymethyl)glutathione dehydrogenase / alcohol dehydrogenase [EC:1.1.1.284 1.1.1.1]	3.5e-66	222.7	0.01	PF08240.12	Alcohol dehydrogenase GroES-like domain	8e-15	53.2	Unknown	/	/	/	/	/	/
Cont_327_6645bp	Cont_327_6645bp_gene-6	Marine water	Gregory et al., 2019	6645	6645	0	9	3	1	viral	6645_end	1-6645_end	1-9_end	K00121	frmA, ADH5, adhC; S-(hydroxymethyl)glutathione dehydrogenase / alcohol dehydrogenase [EC:1.1.1.284 1.1.1.1]	1.6e-64	217.2	0.01	PF08240.12	Alcohol dehydrogenase GroES-like domain	1.1e-13	49.6	Unknown	/	/	/	/	/	/
Cont_214_7976bp	Cont_214_7976bp_gene-2	Marine water	Gregory et al., 2019	7976	7976	0	11	1	1	viral	7976_end	1-7976_end	1-11_end	K00121	frmA, ADH5, adhC; S-(hydroxymethyl)glutathione dehydrogenase / alcohol dehydrogenase [EC:1.1.1.284 1.1.1.1]	1.6e-65	220.6	0.01	PF08240.12	Alcohol dehydrogenase GroES-like domain	2.4e-16	58.3	Unknown	/	/	/	/	/	/
Cont_282_8135bp	Cont_282_8135bp_gene-7	Marine water	Gregory et al., 2019	8135	8135	0	12	2	2	viral	8135_end	1-8135_end	1-12_end	K00121	frmA, ADH5, adhC; S-(hydroxymethyl)glutathione dehydrogenase / alcohol dehydrogenase [EC:1.1.1.284 1.1.1.1]	1.3e-62	210.5	0.01	PF08240.12	Alcohol dehydrogenase GroES-like domain	7.3e-17	59.5	Unknown	1	10	no	3300025762_25 (Global Earth Microbiome genome ID)	d__Bacteria;p__Bacteroidota;c__Bacteroidia;o__Bacteroidales;f__WCHB1-69;g__UBA5429	91.8
Cont_303_8578bp	Cont_303_8578bp_gene-9	Marine water	Gregory et al., 2019	8578	8578	0	12	4	1	viral	8578_end	1-8578_end	1-12_end	K00121	frmA, ADH5, adhC; S-(hydroxymethyl)glutathione dehydrogenase / alcohol dehydrogenase [EC:1.1.1.284 1.1.1.1]	8e-66	221.2	0.01	PF08240.12	Alcohol dehydrogenase GroES-like domain	8.8e-14	49.6	Unknown	/	/	/	/	/	/
Cont_309_9577bp	Cont_309_9577bp_gene-10	Marine water	Gregory et al., 2019	9577	9577	0	15	5	1	viral	9577_end	1-9577_end	1-15_end	K00121	frmA, ADH5, adhC; S-(hydroxymethyl)glutathione dehydrogenase / alcohol dehydrogenase [EC:1.1.1.284 1.1.1.1]	1.6e-64	217.2	0.01	PF08240.12	Alcohol dehydrogenase GroES-like domain	1.1e-13	49.6	Unknown	/	/	/	/	/	/
Cont_316_10657bp	Cont_316_10657bp_gene-14	Marine water	Gregory et al., 2019	10657	10657	0	18	7	1	viral	10657_end	1-10657_end	1-18_end	K00121	frmA, ADH5, adhC; S-(hydroxymethyl)glutathione dehydrogenase / alcohol dehydrogenase [EC:1.1.1.284 1.1.1.1]	6.8e-63	211.8	0.01	PF08240.12	Alcohol dehydrogenase GroES-like domain	3.4e-13	48	Unknown	/	/	/	/	/	/
Cont_324_10968bp	Cont_324_10968bp_gene-11	Marine water	Gregory et al., 2019	10968	10968	0	14	4	1	viral	10968_end	1-10968_end	1-14_end	K00121	frmA, ADH5, adhC; S-(hydroxymethyl)glutathione dehydrogenase / alcohol dehydrogenase [EC:1.1.1.284 1.1.1.1]	1.3e-64	217.2	0.01	PF08240.12	Alcohol dehydrogenase GroES-like domain	9.2e-14	49.6	Unknown	/	/	/	/	/	/
Cont_38_12084bp	Cont_38_12084bp_gene-8	Marine water	Gregory et al., 2019	12084	12084	0	19	7	1	viral	12084_end	1-12084_end	1-19_end	K00121	frmA, ADH5, adhC; S-(hydroxymethyl)glutathione dehydrogenase / alcohol dehydrogenase [EC:1.1.1.284 1.1.1.1]	2.2e-66	223.1	0.01	PF08240.12	Alcohol dehydrogenase GroES-like domain	6.6e-15	53.4	Unknown	/	/	/	/	/	/
Cont_332_12106bp	Cont_332_12106bp_gene-10	Marine water	Gregory et al., 2019	12106	12106	0	18	6	1	viral	12106_end	1-12106_end	1-18_end	K00121	frmA, ADH5, adhC; S-(hydroxymethyl)glutathione dehydrogenase / alcohol dehydrogenase [EC:1.1.1.284 1.1.1.1]	1.8e-64	217.2	0.01	PF08240.12	Alcohol dehydrogenase GroES-like domain	1.2e-13	49.6	Unknown	/	/	/	/	/	/
Cont_106_12288bp	Cont_106_12288bp_gene-9	Marine water	Gregory et al., 2019	12288	12288	0	18	5	1	viral	12288_end	1-12288_end	1-18_end	K00121	frmA, ADH5, adhC; S-(hydroxymethyl)glutathione dehydrogenase / alcohol dehydrogenase [EC:1.1.1.284 1.1.1.1]	3.5e-66	222.7	0.01	PF08240.12	Alcohol dehydrogenase GroES-like domain	8.1e-15	53.2	Unknown	/	/	/	/	/	/
Cont_213_12404bp	Cont_213_12404bp_gene-9	Marine water	Gregory et al., 2019	12404	12404	0	18	6	1	viral	12404_end	1-12404_end	1-18_end	K00121	frmA, ADH5, adhC; S-(hydroxymethyl)glutathione dehydrogenase / alcohol dehydrogenase [EC:1.1.1.284 1.1.1.1]	2.8e-66	223.1	0.01	PF08240.12	Alcohol dehydrogenase GroES-like domain	8.2e-15	53.4	Unknown	/	/	/	/	/	/
Cont_344_13718bp	Cont_344_13718bp_gene-7	Marine water	Gregory et al., 2019	13718	13718	0	19	4	1	viral	13718_end	1-13718_end	1-19_end	K00121	frmA, ADH5, adhC; S-(hydroxymethyl)glutathione dehydrogenase / alcohol dehydrogenase [EC:1.1.1.284 1.1.1.1]	7.1e-64	215	0.01	PF08240.12	Alcohol dehydrogenase GroES-like domain	7.8e-14	50	Unknown	/	/	/	/	/	/
Cont_315_14088bp	Cont_315_14088bp_gene-13	Marine water	Gregory et al., 2019	14088	14088	0	20	6	2	viral	14088_end	1-14088_end	1-20_end	K00121	frmA, ADH5, adhC; S-(hydroxymethyl)glutathione dehydrogenase / alcohol dehydrogenase [EC:1.1.1.284 1.1.1.1]	3.1e-60	203.1	0.01	PF08240.12	Alcohol dehydrogenase GroES-like domain	7.7e-17	59.9	Unknown	/	/	/	/	/	/
Cont_308_14836bp	Cont_308_14836bp_gene-10	Marine water	Gregory et al., 2019	14836	14836	0	22	6	1	viral	14836_end	1-14836_end	1-22_end	K00121	frmA, ADH5, adhC; S-(hydroxymethyl)glutathione dehydrogenase / alcohol dehydrogenase [EC:1.1.1.284 1.1.1.1]	1.3e-64	217.2	0.01	PF08240.12	Alcohol dehydrogenase GroES-like domain	8.8e-14	49.6	Unknown	/	/	/	/	/	/
Cont_307_15190bp	Cont_307_15190bp_gene-19	Marine water	Gregory et al., 2019	15190	15190	0	23	8	1	viral	15190_end	1-15190_end	1-23_end	K00121	frmA, ADH5, adhC; S-(hydroxymethyl)glutathione dehydrogenase / alcohol dehydrogenase [EC:1.1.1.284 1.1.1.1]	1.3e-64	217.2	0.01	PF08240.12	Alcohol dehydrogenase GroES-like domain	9.2e-14	49.6	Unknown	/	/	/	/	/	/
Cont_357_15572bp	Cont_357_15572bp_gene-13	Marine water	Gregory et al., 2019	15572	15572	0	22	6	1	viral	15572_end	1-15572_end	1-22_end	K00121	frmA, ADH5, adhC; S-(hydroxymethyl)glutathione dehydrogenase / alcohol dehydrogenase [EC:1.1.1.284 1.1.1.1]	6.8e-64	215.3	0.01	PF08240.12	Alcohol dehydrogenase GroES-like domain	9.2e-14	50	Unknown	/	/	/	/	/	/
Cont_211_16582bp	Cont_211_16582bp_gene-10	Marine water	Gregory et al., 2019	16582	16582	0	24	4	2	viral	16582_end	1-16582_end	1-24_end	K00121	frmA, ADH5, adhC; S-(hydroxymethyl)glutathione dehydrogenase / alcohol dehydrogenase [EC:1.1.1.284 1.1.1.1]	1.4e-65	220.6	0.01	PF08240.12	Alcohol dehydrogenase GroES-like domain	1.1e-16	59.2	Unknown	1	7	no	GCF_900104665.1	d__Bacteria;p__Firmicutes;c__Bacilli;o__Erysipelotrichales;f__Erysipelotrichaceae;g__Traorella	90.8
Cont_312_17336bp	Cont_312_17336bp_gene-17	Marine water	Gregory et al., 2019	17336	17336	0	27	10	1	viral	17336_end	1-17336_end	1-27_end	K00121	frmA, ADH5, adhC; S-(hydroxymethyl)glutathione dehydrogenase / alcohol dehydrogenase [EC:1.1.1.284 1.1.1.1]	1.3e-64	217.2	0.01	PF08240.12	Alcohol dehydrogenase GroES-like domain	9.2e-14	49.6	Unknown	/	/	/	/	/	/
Cont_261_17611bp	Cont_261_17611bp_gene-13	Marine water	Gregory et al., 2019	17611	17611	0	22	6	2	viral	17611_end	1-17611_end	1-22_end	K00121	frmA, ADH5, adhC; S-(hydroxymethyl)glutathione dehydrogenase / alcohol dehydrogenase [EC:1.1.1.284 1.1.1.1]	1.2e-62	210.9	0.01	PF08240.12	Alcohol dehydrogenase GroES-like domain	2.6e-16	58	Unknown	/	/	/	/	/	/
Cont_259_17620bp	Cont_259_17620bp_gene-10	Marine water	Gregory et al., 2019	17620	17620	0	22	6	2	viral	17620_end	1-17620_end	1-22_end	K00121	frmA, ADH5, adhC; S-(hydroxymethyl)glutathione dehydrogenase / alcohol dehydrogenase [EC:1.1.1.284 1.1.1.1]	1.1e-62	210.9	0.01	PF08240.12	Alcohol dehydrogenase GroES-like domain	2.3e-16	58	Unknown	/	/	/	/	/	/
Cont_222_17782bp	Cont_222_17782bp_gene-6	Marine water	Gregory et al., 2019	17782	17782	0	24	5	3	viral	17782_end	1-17782_end	1-24_end	K00121	frmA, ADH5, adhC; S-(hydroxymethyl)glutathione dehydrogenase / alcohol dehydrogenase [EC:1.1.1.284 1.1.1.1]	3.1e-62	209.3	0.01	PF08240.12	Alcohol dehydrogenase GroES-like domain	2.3e-17	61.2	r__Duplodnaviria;k__Heunggongvirae;p__Uroviricota;c__Caudoviricetes;o__Unknown;f__Unknown;g__Unknown	/	/	/	/	/	/
Cont_288_17952bp	Cont_288_17952bp_gene-17	Marine water	Gregory et al., 2019	17952	17952	0	26	6	2	viral	17952_end	1-17952_end	1-26_end	K00121	frmA, ADH5, adhC; S-(hydroxymethyl)glutathione dehydrogenase / alcohol dehydrogenase [EC:1.1.1.284 1.1.1.1]	2.6e-65	220	0.01	PF08240.12	Alcohol dehydrogenase GroES-like domain	1.3e-16	59.2	r__Duplodnaviria;k__Heunggongvirae;p__Uroviricota;c__Caudoviricetes;o__Unknown;f__Unknown;g__Unknown	4	12	no	GCA_003209755.1	d__Bacteria;p__Cyanobacteria;c__Cyanobacteriia;o__PCC-6307;f__Cyanobiaceae;g__Prochlorococcus_B	94.7
Cont_291_18415bp	Cont_291_18415bp_gene-15	Marine water	Gregory et al., 2019	18415	18415	0	28	4	3	viral	18415_end	1-18415_end	1-28_end	K00121	frmA, ADH5, adhC; S-(hydroxymethyl)glutathione dehydrogenase / alcohol dehydrogenase [EC:1.1.1.284 1.1.1.1]	2.2e-62	210.1	0.01	PF08240.12	Alcohol dehydrogenase GroES-like domain	2.9e-14	51.4	r__Duplodnaviria;k__Heunggongvirae;p__Uroviricota;c__Caudoviricetes;o__Unknown;f__Unknown;g__Unknown	/	/	/	/	/	/
Cont_318_20337bp	Cont_318_20337bp_gene-17	Marine water	Gregory et al., 2019	20337	20337	0	40	23	2	viral	20337_end	1-20337_end	1-40_end	K00121	frmA, ADH5, adhC; S-(hydroxymethyl)glutathione dehydrogenase / alcohol dehydrogenase [EC:1.1.1.284 1.1.1.1]	2.5e-60	203.1	0.01	PF08240.12	Alcohol dehydrogenase GroES-like domain	6.2e-17	59.9	Unknown	/	/	/	/	/	/
Cont_292_24033bp	Cont_292_24033bp_gene-15	Marine water	Gregory et al., 2019	24033	21846	2187	39	15	4	host,viral	2187,21846_end	1-2187,2188-24033_end	1-3,4-39_end	K00121	frmA, ADH5, adhC; S-(hydroxymethyl)glutathione dehydrogenase / alcohol dehydrogenase [EC:1.1.1.284 1.1.1.1]	1.2e-68	230.8	0.01	PF08240.12	Alcohol dehydrogenase GroES-like domain	4.1e-16	57.4	Unknown	/	/	/	/	/	/
Cont_102_29187bp	Cont_102_29187bp_gene-9	Marine water	Gregory et al., 2019	29187	29187	0	40	15	2	viral	29187_end	1-29187_end	1-40_end	K00121	frmA, ADH5, adhC; S-(hydroxymethyl)glutathione dehydrogenase / alcohol dehydrogenase [EC:1.1.1.284 1.1.1.1]	1.2e-62	210.9	0.01	PF08240.12	Alcohol dehydrogenase GroES-like domain	2.6e-16	58	Unknown	/	/	/	/	/	/
Cont_216_56340bp	Cont_216_56340bp_gene-63	Marine water	Gregory et al., 2019	56340	56340	0	85	50	5	viral	56340_end	1-56340_end	1-85_end	K00121	frmA, ADH5, adhC; S-(hydroxymethyl)glutathione dehydrogenase / alcohol dehydrogenase [EC:1.1.1.284 1.1.1.1]	1.5e-65	220.6	0.01	PF08240.12	Alcohol dehydrogenase GroES-like domain	2.2e-16	58.3	Unknown	/	/	/	/	/	/
Cont_229_66619bp	Cont_229_66619bp_gene-73	Marine water	Gregory et al., 2019	66619	66619	0	100	55	2	viral	66619_end	1-66619_end	1-100_end	K00121	frmA, ADH5, adhC; S-(hydroxymethyl)glutathione dehydrogenase / alcohol dehydrogenase [EC:1.1.1.284 1.1.1.1]	1.9e-66	223.6	0.01	PF08240.12	Alcohol dehydrogenase GroES-like domain	3e-15	54.6	Unknown	/	/	/	/	/	/
Cont_234_91006bp	Cont_234_91006bp_gene-52	Marine water	Gregory et al., 2019	91006	91006	0	141	98	4	viral	91006_end	1-91006_end	1-141_end	K00121	frmA, ADH5, adhC; S-(hydroxymethyl)glutathione dehydrogenase / alcohol dehydrogenase [EC:1.1.1.284 1.1.1.1]	1.5e-64	217.3	0.01	PF08240.12	Alcohol dehydrogenase GroES-like domain	1.7e-15	55.4	Unknown	/	/	/	/	/	/
Cont_30_95117bp	Cont_30_95117bp_gene-94	Marine water	Gregory et al., 2019	95117	95117	0	141	74	2	viral	95117_end	1-95117_end	1-141_end	K00121	frmA, ADH5, adhC; S-(hydroxymethyl)glutathione dehydrogenase / alcohol dehydrogenase [EC:1.1.1.284 1.1.1.1]	2.1e-66	223.6	0.01	PF08240.12	Alcohol dehydrogenase GroES-like domain	1.4e-15	55.9	r__Duplodnaviria;k__Heunggongvirae;p__Uroviricota;c__Caudoviricetes;o__Unknown;f__Unknown;g__Unknown	/	/	/	/	/	/
Cont_286_102561bp	Cont_286_102561bp_gene-62	Marine water	Gregory et al., 2019	102561	102561	0	144	99	5	viral	102561_end	1-102561_end	1-144_end	K00121	frmA, ADH5, adhC; S-(hydroxymethyl)glutathione dehydrogenase / alcohol dehydrogenase [EC:1.1.1.284 1.1.1.1]	1.5e-65	220.6	0.01	PF08240.12	Alcohol dehydrogenase GroES-like domain	2.2e-16	58.3	Unknown	/	/	/	/	/	/
Cont_295_126470bp	Cont_295_126470bp_gene-59	Marine water	Gregory et al., 2019	126470	126470	0	148	17	8	viral	126470_end	1-126470_end	1-148_end	K00121	frmA, ADH5, adhC; S-(hydroxymethyl)glutathione dehydrogenase / alcohol dehydrogenase [EC:1.1.1.284 1.1.1.1]	5.6e-61	205.4	0.01	PF08240.12	Alcohol dehydrogenase GroES-like domain	2.6e-14	51.6	Unknown	1	6	no	GCA_002309075.1	d__Bacteria;p__Patescibacteria;c__Saccharimonadia;o__Saccharimonadales;f__Saccharimonadaceae;g__UBA2866	92.4
Cont_76_149073bp	Cont_76_149073bp_gene-143	Marine water	Gregory et al., 2019	149073	149073	0	171	62	6	viral	149073_end	1-149073_end	1-171_end	K00121	frmA, ADH5, adhC; S-(hydroxymethyl)glutathione dehydrogenase / alcohol dehydrogenase [EC:1.1.1.284 1.1.1.1]	5.5e-63	212.1	0.01	PF08240.12	Alcohol dehydrogenase GroES-like domain	4.2e-15	54.1	r__Duplodnaviria;k__Heunggongvirae;p__Uroviricota;c__Caudoviricetes;o__Unknown;f__Kyanoviridae;g__Unknown	3	40	yes	GCA_009922405.1	d__Bacteria;p__Proteobacteria;c__Gammaproteobacteria;o__Burkholderiales;f__Burkholderiaceae;g__RFPW01	91.9
Cont_458_52090bp	Cont_458_52090bp_gene-57	Rumen	Stewart et a., 2019	52090	46366	5724	61	3	7	host,viral	5724,46366_end	1-5724,5725-52090_end	1-4,5-61_end	K00205	fwdF, fmdF; 4Fe-4S ferredoxin	2.6e-11	44.4	0	A0A413QXE3 (UniRef)	4Fe-4S ferredoxin	1e-42	390	r__Duplodnaviria;k__Heunggongvirae;p__Uroviricota;c__Caudoviricetes;o__Unknown;f__Unknown;g__Unknown	41	16	no, but has fwdH	GCA_902799705.1	d__Bacteria;p__Bacteroidota;c__Bacteroidia;o__Bacteroidales;f__Paludibacteraceae;g__RF16	95.3
Cont_283_6296bp	Cont_283_6296bp_gene-7	Marine water	Gregory et al., 2019	6296	6296	0	11	2	1	viral	6296_end	1-6296_end	1-11_end	K02446	glpX; fructose-1,6-bisphosphatase II [EC:3.1.3.11]	1.7e-95	318.5	0	PF03320.13	Bacterial fructose-1,6-bisphosphatase, glpX-encoded	2.5e-90	300.8	Unknown	/	/	/	/	/	/
Cont_274_6714bp	Cont_274_6714bp_gene-6	Marine water	Gregory et al., 2019	6714	6714	0	12	2	1	viral	6714_end	1-6714_end	1-12_end	K02446	glpX; fructose-1,6-bisphosphatase II [EC:3.1.3.11]	4.5e-96	320.3	0	PF03320.13	Bacterial fructose-1,6-bisphosphatase, glpX-encoded	1.4e-90	301.6	Unknown	/	/	/	/	/	/
Cont_18_8096bp	Cont_18_8096bp_gene-5	Marine water	Gregory et al., 2019	8096	8096	0	14	2	1	viral	8096_end	1-8096_end	1-14_end	K02446	glpX; fructose-1,6-bisphosphatase II [EC:3.1.3.11]	1.5e-96	321.8	0	PF03320.13	Bacterial fructose-1,6-bisphosphatase, glpX-encoded	4.2e-91	303.3	Unknown	/	/	/	/	/	/
Cont_230_9099bp	Cont_230_9099bp_gene-2	Marine water	Gregory et al., 2019	9099	9099	0	16	1	1	viral	9099_end	1-9099_end	1-16_end	K02446	glpX; fructose-1,6-bisphosphatase II [EC:3.1.3.11]	6.1e-97	323.3	0	PF03320.13	Bacterial fructose-1,6-bisphosphatase, glpX-encoded	1.5e-92	308.2	Unknown	/	/	/	/	/	/
Cont_252_10529bp	Cont_252_10529bp_gene-7	Marine water	Gregory et al., 2019	10529	8085	2444	13	2	2	host,viral	2444,8085_end	1-2444,2445-10529_end	1-3,4-13_end	K02446	glpX; fructose-1,6-bisphosphatase II [EC:3.1.3.11]	1.2e-96	322.5	0	PF03320.13	Bacterial fructose-1,6-bisphosphatase, glpX-encoded	3.7e-92	307	Unknown	/	/	/	/	/	/
Cont_27_50734bp	Cont_27_50734bp_gene-86	Marine water	Gregory et al., 2019	50734	50734	0	92	13	1	viral	50734_end	1-50734_end	1-92_end	K02446	glpX; fructose-1,6-bisphosphatase II [EC:3.1.3.11]	3.9e-97	324.1	0	PF03320.13	Bacterial fructose-1,6-bisphosphatase, glpX-encoded	1.7e-91	304.9	Unknown	/	/	/	/	/	/
Cont_36_52399bp	Cont_36_52399bp_gene-43	Marine water	Gregory et al., 2019	52399	51468	931	92	4	12	viral,host	51468,931_end	1-51468,51469-52399_end	1-90,91-92_end	K02446	glpX; fructose-1,6-bisphosphatase II [EC:3.1.3.11]	1.2e-109	365	0	PF03320.13	Bacterial fructose-1,6-bisphosphatase, glpX-encoded	6.9e-107	355.2	r__Duplodnaviria;k__Heunggongvirae;p__Uroviricota;c__Caudoviricetes;o__Unknown;f__Unknown;g__Unknown	2	4	no	3300010401_69 (Global Earth Microbiome genome ID)	d__Bacteria;p__Patescibacteria;c__Paceibacteria;o__UBA9983_A;f__UBA9973;g__UBA9973	92.1
Cont_300_66642bp	Cont_300_66642bp_gene-3	Marine water	Gregory et al., 2019	66642	66642	0	74	6	4	viral	66642_end	1-66642_end	1-74_end	K02446	glpX; fructose-1,6-bisphosphatase II [EC:3.1.3.11]	5.5e-104	346.6	0	PF03320.13	Bacterial fructose-1,6-bisphosphatase, glpX-encoded	4.3e-97	323.3	Unknown	/	/	/	/	/	/
Cont_301_91296bp	Cont_301_91296bp_gene-69	Marine water	Gregory et al., 2019	91296	87561	3735	136	10	12	viral,host	87561,3735_end	1-87561,87562-91296_end	1-131,132-136_end	K02446	glpX; fructose-1,6-bisphosphatase II [EC:3.1.3.11]	3.8e-97	324.3	0	PF03320.13	Bacterial fructose-1,6-bisphosphatase, glpX-encoded	5.9e-93	309.9	Unknown	/	/	/	/	/	/
Cont_323_100032bp	Cont_323_100032bp_gene-112	Marine water	Gregory et al., 2019	100032	100032	0	169	12	8	viral	100032_end	1-100032_end	1-169_end	K02446	glpX; fructose-1,6-bisphosphatase II [EC:3.1.3.11]	3.3e-103	344.1	0	PF03320.13	Bacterial fructose-1,6-bisphosphatase, glpX-encoded	3.1e-97	323.7	Unknown	/	/	/	/	/	/
Cont_320_102545bp	Cont_320_102545bp_gene-64	Marine water	Gregory et al., 2019	102545	102545	0	155	10	8	viral	102545_end	1-102545_end	1-155_end	K02446	glpX; fructose-1,6-bisphosphatase II [EC:3.1.3.11]	2.8e-103	344.1	0	PF03320.13	Bacterial fructose-1,6-bisphosphatase, glpX-encoded	2.6e-97	323.7	Unknown	/	/	/	/	/	/
Cont_321_103505bp	Cont_321_103505bp_gene-64	Marine water	Gregory et al., 2019	103505	103505	0	155	11	8	viral	103505_end	1-103505_end	1-155_end	K02446	glpX; fructose-1,6-bisphosphatase II [EC:3.1.3.11]	3.3e-103	344.1	0	PF03320.13	Bacterial fructose-1,6-bisphosphatase, glpX-encoded	3.1e-97	323.7	r__Duplodnaviria;k__Heunggongvirae;p__Uroviricota;c__Caudoviricetes;o__Unknown;f__Unknown;g__Unknown	/	/	/	/	/	/
Cont_296_115922bp	Cont_296_115922bp_gene-96	Marine water	Gregory et al., 2019	115922	115922	0	169	16	7	viral	115922_end	1-115922_end	1-169_end	K02446	glpX; fructose-1,6-bisphosphatase II [EC:3.1.3.11]	6.4e-104	346.6	0	PF03320.13	Bacterial fructose-1,6-bisphosphatase, glpX-encoded	5e-97	323.3	r__Duplodnaviria;k__Heunggongvirae;p__Uroviricota;c__Caudoviricetes;o__Unknown;f__Unknown;g__Unknown	/	/	/	/	/	/
Cont_29_163272bp	Cont_29_163272bp_gene-54	Marine water	Gregory et al., 2019	163272	163272	0	214	16	13	viral	163272_end	1-163272_end	1-214_end	K02446	glpX; fructose-1,6-bisphosphatase II [EC:3.1.3.11]	3.9e-97	324.1	0	PF03320.13	Bacterial fructose-1,6-bisphosphatase, glpX-encoded	1.7e-91	304.9	Unknown	/	/	/	/	/	/
Cont_2_11969bp	Cont_2_11969bp_gene-13	Marine sediment	Zhang et al., 2018	11969	11969	0	20	2	2	viral	11969_end	1-11969_end	1-20_end	K02446	glpX; fructose-1,6-bisphosphatase II [EC:3.1.3.11]	3.6e-112	374.4	0	PF03320.13	Bacterial fructose-1,6-bisphosphatase, glpX-encoded	7.4e-106	352.8	Unknown	/	/	/	/	/	/
Cont_901_5717bp	Cont_901_5717bp_gene-2	Rumen	Bickhart et al., 2019	5717	5717	0	7	1	0	viral	5717_end	1-5717_end	1-7_end	K00600	glyA, SHMT; glycine hydroxymethyltransferase [EC:2.1.2.1]	1e-137	461.2	0.03	PF00464.19	Serine hydroxymethyltransferase	4.7e-118	394.8	Unknown	/	/	/	/	/	/
Cont_905_6412bp	Cont_905_6412bp_gene-7	Rumen	Bickhart et al., 2019	6412	6412	0	15	1	0	viral	6412_end	1-6412_end	1-15_end	K00600	glyA, SHMT; glycine hydroxymethyltransferase [EC:2.1.2.1]	1.9e-172	576.1	0.03	PF00464.19	Serine hydroxymethyltransferase	2.7e-149	497.7	Unknown	/	/	/	/	/	/
Cont_912_9295bp	Cont_912_9295bp_gene-10	Rumen	Bickhart et al., 2019	9295	9295	0	18	1	0	viral	9295_end	1-9295_end	1-18_end	K00600	glyA, SHMT; glycine hydroxymethyltransferase [EC:2.1.2.1]	1.8e-128	430.7	0.03	PF00464.19	Serine hydroxymethyltransferase	1.6e-108	363.4	Unknown	/	/	/	/	/	/
Cont_899_10175bp	Cont_899_10175bp_gene-8	Rumen	Bickhart et al., 2019	10175	10175	0	18	2	0	viral	10175_end	1-10175_end	1-18_end	K00600	glyA, SHMT; glycine hydroxymethyltransferase [EC:2.1.2.1]	3e-149	499.3	0.03	PF00464.19	Serine hydroxymethyltransferase	5.2e-131	437.4	Unknown	/	/	/	/	/	/
Cont_915_11455bp	Cont_915_11455bp_gene-16	Rumen	Bickhart et al., 2019	11455	11455	0	26	2	0	viral	11455_end	1-11455_end	1-26_end	K00600	glyA, SHMT; glycine hydroxymethyltransferase [EC:2.1.2.1]	7e-155	518	0.03	PF00464.19	Serine hydroxymethyltransferase	5.7e-133	443.9	Unknown	/	/	/	/	/	/
Cont_911_12331bp	Cont_911_12331bp_gene-6	Rumen	Bickhart et al., 2019	12331	12331	0	22	1	0	viral	12331_end	1-12331_end	1-22_end	K00600	glyA, SHMT; glycine hydroxymethyltransferase [EC:2.1.2.1]	2.1e-169	566	0.03	PF00464.19	Serine hydroxymethyltransferase	3.9e-147	490.5	Unknown	/	/	/	/	/	/
Cont_919_12857bp	Cont_919_12857bp_gene-7	Rumen	Bickhart et al., 2019	12857	12857	0	24	1	1	viral	12857_end	1-12857_end	1-24_end	K00600	glyA, SHMT; glycine hydroxymethyltransferase [EC:2.1.2.1]	5.2e-27	95.1	0.03	PF00464.19	Serine hydroxymethyltransferase	2.8e-25	89.3	Unknown	/	/	/	/	/	/
Cont_919_12857bp	Cont_919_12857bp_gene-8	Rumen	Bickhart et al., 2019	12857	12857	0	24	1	1	viral	12857_end	1-12857_end	1-24_end	K00600	glyA, SHMT; glycine hydroxymethyltransferase [EC:2.1.2.1]	5.5e-108	362.9	0.03	PF00464.19	Serine hydroxymethyltransferase	5.7e-90	302.3	Unknown	/	/	/	/	/	/
Cont_909_13005bp	Cont_909_13005bp_gene-10	Rumen	Bickhart et al., 2019	13005	13005	0	17	1	0	viral	13005_end	1-13005_end	1-17_end	K00600	glyA, SHMT; glycine hydroxymethyltransferase [EC:2.1.2.1]	1.1e-97	328.8	0.03	PF00464.19	Serine hydroxymethyltransferase	6.6e-85	285.7	Unknown	/	/	/	/	/	/
Cont_909_13005bp	Cont_909_13005bp_gene-9	Rumen	Bickhart et al., 2019	13005	13005	0	17	1	0	viral	13005_end	1-13005_end	1-17_end	K00600	glyA, SHMT; glycine hydroxymethyltransferase [EC:2.1.2.1]	9.4e-57	193.5	0.03	PF00464.19	Serine hydroxymethyltransferase	4e-47	161.3	Unknown	/	/	/	/	/	/
Cont_906_13851bp	Cont_906_13851bp_gene-5	Rumen	Bickhart et al., 2019	13851	13851	0	21	3	0	viral	13851_end	1-13851_end	1-21_end	K00600	glyA, SHMT; glycine hydroxymethyltransferase [EC:2.1.2.1]	4.8e-129	432.5	0.03	PF00464.19	Serine hydroxymethyltransferase	9e-108	360.9	Unknown	/	/	/	/	/	/
Cont_903_13987bp	Cont_903_13987bp_gene-21	Rumen	Bickhart et al., 2019	13987	13987	0	25	3	0	viral	13987_end	1-13987_end	1-25_end	K00600	glyA, SHMT; glycine hydroxymethyltransferase [EC:2.1.2.1]	9.2e-167	557.2	0.03	PF00464.19	Serine hydroxymethyltransferase	3.3e-127	424.9	Unknown	/	/	/	/	/	/
Cont_923_14237bp	Cont_923_14237bp_gene-21	Rumen	Bickhart et al., 2019	14237	14237	0	29	3	2	viral	14237_end	1-14237_end	1-29_end	K00600	glyA, SHMT; glycine hydroxymethyltransferase [EC:2.1.2.1]	7.7e-163	544.3	0.03	PF00464.19	Serine hydroxymethyltransferase	9.6e-142	472.8	Unknown	/	/	/	/	/	/
Cont_891_15178bp	Cont_891_15178bp_gene-11	Rumen	Bickhart et al., 2019	15178	15178	0	15	2	0	viral	15178_end	1-15178_end	1-15_end	K00600	glyA, SHMT; glycine hydroxymethyltransferase [EC:2.1.2.1]	4e-140	469.1	0.03	PF00464.19	Serine hydroxymethyltransferase	3e-119	398.7	r__Duplodnaviria;k__Heunggongvirae;p__Uroviricota;c__Caudoviricetes;o__Unknown;f__Unknown;g__Unknown	/	/	/	/	/	/
Cont_897_15212bp	Cont_897_15212bp_gene-14	Rumen	Bickhart et al., 2019	15212	15212	0	26	2	1	viral	15212_end	1-15212_end	1-26_end	K00600	glyA, SHMT; glycine hydroxymethyltransferase [EC:2.1.2.1]	4.7e-181	604.5	0.03	PF00464.19	Serine hydroxymethyltransferase	1.7e-153	511.6	Unknown	/	/	/	/	/	/
Cont_921_15568bp	Cont_921_15568bp_gene-3	Rumen	Bickhart et al., 2019	15568	13054	2514	20	2	2	viral,host	13054,2514_end	1-13054,13055-15568_end	1-18,19-20_end	K00600	glyA, SHMT; glycine hydroxymethyltransferase [EC:2.1.2.1]	1.5e-173	579.7	0.03	PF00464.19	Serine hydroxymethyltransferase	6.9e-144	479.8	Unknown	/	/	/	/	/	/
Cont_914_15825bp	Cont_914_15825bp_gene-6	Rumen	Bickhart et al., 2019	15825	15825	0	16	2	0	viral	15825_end	1-15825_end	1-16_end	K00600	glyA, SHMT; glycine hydroxymethyltransferase [EC:2.1.2.1]	6.8e-143	478.3	0.03	PF00464.19	Serine hydroxymethyltransferase	7.2e-119	397.5	r__Duplodnaviria;k__Heunggongvirae;p__Uroviricota;c__Caudoviricetes;o__Unknown;f__Unknown;g__Unknown	/	/	/	/	/	/
Cont_925_17425bp	Cont_925_17425bp_gene-12	Rumen	Bickhart et al., 2019	17425	17425	0	25	4	2	viral	17425_end	1-17425_end	1-25_end	K00600	glyA, SHMT; glycine hydroxymethyltransferase [EC:2.1.2.1]	2.2e-173	579.1	0.03	PF00464.19	Serine hydroxymethyltransferase	8.5e-145	482.9	Unknown	/	/	/	/	/	/
Cont_913_17641bp	Cont_913_17641bp_gene-26	Rumen	Bickhart et al., 2019	17641	17641	0	35	3	2	viral	17641_end	1-17641_end	1-35_end	K00600	glyA, SHMT; glycine hydroxymethyltransferase [EC:2.1.2.1]	4.7e-181	604.5	0.03	PF00464.19	Serine hydroxymethyltransferase	1.1e-155	518.8	Unknown	/	/	/	/	/	/
Cont_918_17814bp	Cont_918_17814bp_gene-22	Rumen	Bickhart et al., 2019	17814	17814	0	24	6	0	viral	17814_end	1-17814_end	1-24_end	K00600	glyA, SHMT; glycine hydroxymethyltransferase [EC:2.1.2.1]	6e-139	465.2	0.03	PF00464.19	Serine hydroxymethyltransferase	1.2e-113	380.2	Unknown	/	/	/	/	/	/
Cont_900_20752bp	Cont_900_20752bp_gene-6	Rumen	Bickhart et al., 2019	20752	20752	0	25	5	0	viral	20752_end	1-20752_end	1-25_end	K00600	glyA, SHMT; glycine hydroxymethyltransferase [EC:2.1.2.1]	3.2e-136	456.2	0.03	PF00464.19	Serine hydroxymethyltransferase	5.9e-113	378	Unknown	/	/	/	/	/	/
Cont_922_21359bp	Cont_922_21359bp_gene-36	Rumen	Bickhart et al., 2019	21359	21359	0	44	6	1	viral	21359_end	1-21359_end	1-44_end	K00600	glyA, SHMT; glycine hydroxymethyltransferase [EC:2.1.2.1]	1.6e-183	612.6	0.03	PF00464.19	Serine hydroxymethyltransferase	1.1e-157	525.3	Unknown	/	/	/	/	/	/
Cont_896_23324bp	Cont_896_23324bp_gene-18	Rumen	Bickhart et al., 2019	23324	23324	0	52	2	1	viral	23324_end	1-23324_end	1-52_end	K00600	glyA, SHMT; glycine hydroxymethyltransferase [EC:2.1.2.1]	5.3e-170	567.9	0.03	PF00464.19	Serine hydroxymethyltransferase	1.7e-142	475.3	r__Duplodnaviria;k__Heunggongvirae;p__Uroviricota;c__Caudoviricetes;o__Unknown;f__Unknown;g__Unknown	3	16	yes	GCF_000613925.1	d__Bacteria;p__Bacteroidota;c__Bacteroidia;o__Bacteroidales;f__Bacteroidaceae;g__Prevotella	93.7
Cont_895_31423bp	Cont_895_31423bp_gene-40	Rumen	Bickhart et al., 2019	31423	31423	0	53	7	2	viral	31423_end	1-31423_end	1-53_end	K00600	glyA, SHMT; glycine hydroxymethyltransferase [EC:2.1.2.1]	3.2e-126	423.1	0.03	PF00464.19	Serine hydroxymethyltransferase	1.9e-105	353.2	Unknown	/	/	/	/	/	/
Cont_920_31737bp	Cont_920_31737bp_gene-10	Rumen	Bickhart et al., 2019	31737	31737	0	48	4	3	viral	31737_end	1-31737_end	1-48_end	K00600	glyA, SHMT; glycine hydroxymethyltransferase [EC:2.1.2.1]	4.1e-130	436	0.03	PF00464.19	Serine hydroxymethyltransferase	5.7e-108	361.6	Unknown	/	/	/	/	/	/
Cont_898_36053bp	Cont_898_36053bp_gene-23	Rumen	Bickhart et al., 2019	36053	36053	0	39	9	0	viral	36053_end	1-36053_end	1-39_end	K00600	glyA, SHMT; glycine hydroxymethyltransferase [EC:2.1.2.1]	4.1e-136	455.9	0.03	PF00464.19	Serine hydroxymethyltransferase	1.8e-113	379.7	Unknown	7	15	yes	GCF_900129745.1	d__Bacteria;p__Bacteroidota;c__Bacteroidia;o__Flavobacteriales;f__Flavobacteriaceae;g__Winogradskyella	95.4
Cont_889_42192bp	Cont_889_42192bp_gene-31	Rumen	Bickhart et al., 2019	42192	42192	0	65	4	2	viral	42192_end	1-42192_end	1-65_end	K00600	glyA, SHMT; glycine hydroxymethyltransferase [EC:2.1.2.1]	3.6e-14	52.7	0.03	PF00464.19	Serine hydroxymethyltransferase	1.4e-12	47.5	Unknown	1	24	yes	GCF_001077535.1	d__Bacteria;p__Firmicutes_A;c__Clostridia;o__Peptostreptococcales;f__Peptostreptococcaceae;g__Clostridioides	91.8
Cont_889_42192bp	Cont_889_42192bp_gene-32	Rumen	Bickhart et al., 2019	42192	42192	0	65	4	2	viral	42192_end	1-42192_end	1-65_end	K00600	glyA, SHMT; glycine hydroxymethyltransferase [EC:2.1.2.1]	2.8e-84	284.5	0.03	PF00464.19	Serine hydroxymethyltransferase	1.1e-70	238.9	Unknown	1	24	yes	GCF_001077535.1	d__Bacteria;p__Firmicutes_A;c__Clostridia;o__Peptostreptococcales;f__Peptostreptococcaceae;g__Clostridioides	91.8
Cont_889_42192bp	Cont_889_42192bp_gene-33	Rumen	Bickhart et al., 2019	42192	42192	0	65	4	2	viral	42192_end	1-42192_end	1-65_end	K00600	glyA, SHMT; glycine hydroxymethyltransferase [EC:2.1.2.1]	2.8e-47	162.2	0.03	PF00464.19	Serine hydroxymethyltransferase	1e-42	146.7	Unknown	1	24	yes	GCF_001077535.1	d__Bacteria;p__Firmicutes_A;c__Clostridia;o__Peptostreptococcales;f__Peptostreptococcaceae;g__Clostridioides	91.8
Cont_890_64771bp	Cont_890_64771bp_gene-36	Rumen	Bickhart et al., 2019	64771	64771	0	82	10	4	viral	64771_end	1-64771_end	1-82_end	K00600	glyA, SHMT; glycine hydroxymethyltransferase [EC:2.1.2.1]	3.4e-138	462.8	0.03	PF00464.19	Serine hydroxymethyltransferase	7.3e-115	384.3	Unknown	/	/	/	/	/	/
Cont_916_67994bp	Cont_916_67994bp_gene-26	Rumen	Bickhart et al., 2019	67994	67994	0	70	14	3	viral	67994_end	1-67994_end	1-70_end	K00600	glyA, SHMT; glycine hydroxymethyltransferase [EC:2.1.2.1]	5.6e-142	475.3	0.03	PF00464.19	Serine hydroxymethyltransferase	8.8e-116	387.3	Unknown	/	/	/	/	/	/
Cont_904_71735bp	Cont_904_71735bp_gene-48	Rumen	Bickhart et al., 2019	71735	71735	0	95	10	1	viral	71735_end	1-71735_end	1-95_end	K00600	glyA, SHMT; glycine hydroxymethyltransferase [EC:2.1.2.1]	2e-20	73.4	0.03	PF00464.19	Serine hydroxymethyltransferase	3e-16	59.6	Unknown	/	/	/	/	/	/
Cont_904_71735bp	Cont_904_71735bp_gene-50	Rumen	Bickhart et al., 2019	71735	71735	0	95	10	1	viral	71735_end	1-71735_end	1-95_end	K00600	glyA, SHMT; glycine hydroxymethyltransferase [EC:2.1.2.1]	1.2e-21	77.4	0.03	PF00464.19	Serine hydroxymethyltransferase	2e-19	70	Unknown	/	/	/	/	/	/
Cont_904_71735bp	Cont_904_71735bp_gene-51	Rumen	Bickhart et al., 2019	71735	71735	0	95	10	1	viral	71735_end	1-71735_end	1-95_end	K00600	glyA, SHMT; glycine hydroxymethyltransferase [EC:2.1.2.1]	4.2e-49	168.2	0.03	PF00464.19	Serine hydroxymethyltransferase	3.8e-44	151.4	Unknown	/	/	/	/	/	/
Cont_917_73752bp	Cont_917_73752bp_gene-47	Rumen	Bickhart et al., 2019	73752	73752	0	93	10	6	viral	73752_end	1-73752_end	1-93_end	K00600	glyA, SHMT; glycine hydroxymethyltransferase [EC:2.1.2.1]	3.4e-138	462.8	0.03	PF00464.19	Serine hydroxymethyltransferase	7.4e-115	384.3	Unknown	/	/	/	/	/	/
Cont_892_81184bp	Cont_892_81184bp_gene-94	Rumen	Bickhart et al., 2019	81184	81184	0	103	20	4	viral	81184_end	1-81184_end	1-103_end	K00600	glyA, SHMT; glycine hydroxymethyltransferase [EC:2.1.2.1]	1.5e-173	579.7	0.03	PF00464.19	Serine hydroxymethyltransferase	7e-144	479.8	Unknown	/	/	/	/	/	/
Cont_926_106175bp	Cont_926_106175bp_gene-66	Rumen	Bickhart et al., 2019	106175	106175	0	110	12	3	viral	106175_end	1-106175_end	1-110_end	K00600	glyA, SHMT; glycine hydroxymethyltransferase [EC:2.1.2.1]	7.6e-189	630.2	0.03	PF00464.19	Serine hydroxymethyltransferase	3e-163	543.6	r__Duplodnaviria;k__Heunggongvirae;p__Uroviricota;c__Caudoviricetes;o__Unknown;f__Unknown;g__Unknown	/	/	/	/	/	/
Cont_902_106873bp	Cont_902_106873bp_gene-43	Rumen	Bickhart et al., 2019	106873	106873	0	163	52	5	viral	106873_end	1-106873_end	1-163_end	K00600	glyA, SHMT; glycine hydroxymethyltransferase [EC:2.1.2.1]	1.7e-171	572.8	0.03	PF00464.19	Serine hydroxymethyltransferase	1.3e-149	498.7	Unknown	/	/	/	/	/	/
Cont_908_230463bp	Cont_908_230463bp_gene-11	Rumen	Bickhart et al., 2019	230463	230463	0	306	35	2	viral	230463_end	1-230463_end	1-306_end	K00600	glyA, SHMT; glycine hydroxymethyltransferase [EC:2.1.2.1]	2.2e-173	579.1	0.03	PF00464.19	Serine hydroxymethyltransferase	8.2e-145	482.9	Unknown	/	/	/	/	/	/
Cont_894_237248bp	Cont_894_237248bp_gene-319	Rumen	Bickhart et al., 2019	237248	237248	0	353	39	12	viral	237248_end	1-237248_end	1-353_end	K00600	glyA, SHMT; glycine hydroxymethyltransferase [EC:2.1.2.1]	1.6e-183	612.6	0.03	PF00464.19	Serine hydroxymethyltransferase	1.1e-157	525.3	Unknown	/	/	/	/	/	/
Cont_379_7575bp	Cont_379_7575bp_gene-11	Lake water	Chen et al., 2020	7575	7575	0	14	1	1	viral	7575_end	1-7575_end	1-14_end	K00600	glyA, SHMT; glycine hydroxymethyltransferase [EC:2.1.2.1]	1.9e-168	562.4	0.03	PF00464.19	Serine hydroxymethyltransferase	5.1e-144	479.8	Unknown	/	/	/	/	/	/
Cont_139_5095bp	Cont_139_5095bp_gene-5	Marine water	Gregory et al., 2019	5095	5095	0	12	1	0	viral	5095_end	1-5095_end	1-12_end	K00600	glyA, SHMT; glycine hydroxymethyltransferase [EC:2.1.2.1]	2.2e-174	580.4	0.03	PF00464.19	Serine hydroxymethyltransferase	1.1e-152	506.9	Unknown	/	/	/	/	/	/
Cont_313_5102bp	Cont_313_5102bp_gene-7	Marine water	Gregory et al., 2019	5102	5102	0	11	2	1	viral	5102_end	1-5102_end	1-11_end	K00600	glyA, SHMT; glycine hydroxymethyltransferase [EC:2.1.2.1]	6.3e-171	568.8	0.03	PF00464.19	Serine hydroxymethyltransferase	7.6e-150	497.3	Unknown	/	/	/	/	/	/
Cont_225_5182bp	Cont_225_5182bp_gene-4	Marine water	Gregory et al., 2019	5182	5182	0	7	2	0	viral	5182_end	1-5182_end	1-7_end	K00600	glyA, SHMT; glycine hydroxymethyltransferase [EC:2.1.2.1]	8.2e-171	568.6	0.03	PF00464.19	Serine hydroxymethyltransferase	5.1e-151	501.4	Unknown	/	/	/	/	/	/
Cont_101_5355bp	Cont_101_5355bp_gene-3	Marine water	Gregory et al., 2019	5355	5355	0	9	2	0	viral	5355_end	1-5355_end	1-9_end	K00600	glyA, SHMT; glycine hydroxymethyltransferase [EC:2.1.2.1]	7.4e-174	578.9	0.03	PF00464.19	Serine hydroxymethyltransferase	5.7e-152	504.7	Unknown	/	/	/	/	/	/
Cont_104_5425bp	Cont_104_5425bp_gene-4	Marine water	Gregory et al., 2019	5425	5425	0	5	2	0	viral	5425_end	1-5425_end	1-5_end	K00600	glyA, SHMT; glycine hydroxymethyltransferase [EC:2.1.2.1]	1.9e-168	560.6	0.03	PF00464.19	Serine hydroxymethyltransferase	2.1e-145	482.6	Unknown	/	/	/	/	/	/
Cont_258_5748bp	Cont_258_5748bp_gene-9	Marine water	Gregory et al., 2019	5748	5748	0	10	5	1	viral	5748_end	1-5748_end	1-10_end	K00600	glyA, SHMT; glycine hydroxymethyltransferase [EC:2.1.2.1]	1.1e-171	571.7	0.03	PF00464.19	Serine hydroxymethyltransferase	2.9e-152	505.6	Unknown	/	/	/	/	/	/
Cont_166_6075bp	Cont_166_6075bp_gene-6	Marine water	Gregory et al., 2019	6075	6075	0	10	4	1	viral	6075_end	1-6075_end	1-10_end	K00600	glyA, SHMT; glycine hydroxymethyltransferase [EC:2.1.2.1]	1.2e-177	591	0.03	PF00464.19	Serine hydroxymethyltransferase	7.9e-154	510.4	Unknown	/	/	/	/	/	/
Cont_86_6080bp	Cont_86_6080bp_gene-6	Marine water	Gregory et al., 2019	6080	4696	1384	11	3	1	host,viral	1384,4696_end	1-1384,1385-6080_end	1-3,4-11_end	K00600	glyA, SHMT; glycine hydroxymethyltransferase [EC:2.1.2.1]	1e-177	591.4	0.03	PF00464.19	Serine hydroxymethyltransferase	8.2e-154	510.5	Unknown	/	/	/	/	/	/
Cont_81_6080bp	Cont_81_6080bp_gene-8	Marine water	Gregory et al., 2019	6080	6080	0	13	2	2	viral	6080_end	1-6080_end	1-13_end	K00600	glyA, SHMT; glycine hydroxymethyltransferase [EC:2.1.2.1]	4e-173	576	0.03	PF00464.19	Serine hydroxymethyltransferase	5.9e-153	507.5	Unknown	/	/	/	/	/	/
Cont_138_6138bp	Cont_138_6138bp_gene-17	Marine water	Gregory et al., 2019	6138	6138	0	20	3	0	viral	6138_end	1-6138_end	1-20_end	K00600	glyA, SHMT; glycine hydroxymethyltransferase [EC:2.1.2.1]	4.8e-171	569.4	0.03	PF00464.19	Serine hydroxymethyltransferase	2.7e-150	499	Unknown	/	/	/	/	/	/
Cont_28_6171bp	Cont_28_6171bp_gene-11	Marine water	Gregory et al., 2019	6171	6171	0	13	5	0	viral	6171_end	1-6171_end	1-13_end	K00600	glyA, SHMT; glycine hydroxymethyltransferase [EC:2.1.2.1]	2.8e-169	563.6	0.03	PF00464.19	Serine hydroxymethyltransferase	2.2e-150	499.3	Unknown	1	15	yes	GCF_003364195.1	d__Bacteria;p__Campylobacterota;c__Campylobacteria;o__Campylobacterales;f__Helicobacteraceae;g__Helicobacter_A	91.8
Cont_290_6173bp	Cont_290_6173bp_gene-5	Marine water	Gregory et al., 2019	6173	6173	0	16	1	0	viral	6173_end	1-6173_end	1-16_end	K00600	glyA, SHMT; glycine hydroxymethyltransferase [EC:2.1.2.1]	1.3e-172	574.7	0.03	PF00464.19	Serine hydroxymethyltransferase	2.8e-152	505.7	Unknown	/	/	/	/	/	/
Cont_149_6263bp	Cont_149_6263bp_gene-4	Marine water	Gregory et al., 2019	6263	6263	0	9	5	0	viral	6263_end	1-6263_end	1-9_end	K00600	glyA, SHMT; glycine hydroxymethyltransferase [EC:2.1.2.1]	3.7e-175	583	0.03	PF00464.19	Serine hydroxymethyltransferase	2.5e-149	495.8	Unknown	/	/	/	/	/	/
Cont_73_6473bp	Cont_73_6473bp_gene-7	Marine water	Gregory et al., 2019	6473	6473	0	9	5	0	viral	6473_end	1-6473_end	1-9_end	K00600	glyA, SHMT; glycine hydroxymethyltransferase [EC:2.1.2.1]	4.4e-175	582.5	0.03	PF00464.19	Serine hydroxymethyltransferase	3.9e-149	494.9	Unknown	/	/	/	/	/	/
Cont_237_6485bp	Cont_237_6485bp_gene-7	Marine water	Gregory et al., 2019	6485	6485	0	12	3	1	viral	6485_end	1-6485_end	1-12_end	K00600	glyA, SHMT; glycine hydroxymethyltransferase [EC:2.1.2.1]	8e-175	581.7	0.03	PF00464.19	Serine hydroxymethyltransferase	7.5e-152	503.9	Unknown	4	15	yes	GCA_902541175.1	d__Bacteria;p__Proteobacteria;c__Gammaproteobacteria;o__SAR86;f__D2472;g__SAR86A	94.1
Cont_53_6573bp	Cont_53_6573bp_gene-4	Marine water	Gregory et al., 2019	6573	6573	0	11	4	0	viral	6573_end	1-6573_end	1-11_end	K00600	glyA, SHMT; glycine hydroxymethyltransferase [EC:2.1.2.1]	9.4e-121	403.1	0.03	PF00464.19	Serine hydroxymethyltransferase	7.8e-104	346	Unknown	/	/	/	/	/	/
Cont_53_6573bp	Cont_53_6573bp_gene-5	Marine water	Gregory et al., 2019	6573	6573	0	11	4	0	viral	6573_end	1-6573_end	1-11_end	K00600	glyA, SHMT; glycine hydroxymethyltransferase [EC:2.1.2.1]	2.1e-37	127.5	0.03	PF00464.19	Serine hydroxymethyltransferase	1.2e-34	118.2	Unknown	/	/	/	/	/	/
Cont_250_6632bp	Cont_250_6632bp_gene-2	Marine water	Gregory et al., 2019	6632	6632	0	12	3	1	viral	6632_end	1-6632_end	1-12_end	K00600	glyA, SHMT; glycine hydroxymethyltransferase [EC:2.1.2.1]	9.9e-64	214.6	0.03	PF00464.19	Serine hydroxymethyltransferase	4.6e-56	188.7	Unknown	/	/	/	/	/	/
Cont_250_6632bp	Cont_250_6632bp_gene-3	Marine water	Gregory et al., 2019	6632	6632	0	12	3	1	viral	6632_end	1-6632_end	1-12_end	K00600	glyA, SHMT; glycine hydroxymethyltransferase [EC:2.1.2.1]	6e-65	218.6	0.03	PF00464.19	Serine hydroxymethyltransferase	3.1e-55	185.9	Unknown	/	/	/	/	/	/
Cont_326_6861bp	Cont_326_6861bp_gene-9	Marine water	Gregory et al., 2019	6861	6861	0	10	2	0	viral	6861_end	1-6861_end	1-10_end	K00600	glyA, SHMT; glycine hydroxymethyltransferase [EC:2.1.2.1]	1.6e-243	809.2	0.03	PF00464.19	Serine hydroxymethyltransferase	7.2e-191	632.7	Unknown	/	/	/	/	/	/
Cont_155_6951bp	Cont_155_6951bp_gene-18	Marine water	Gregory et al., 2019	6951	6951	0	19	1	0	viral	6951_end	1-6951_end	1-19_end	K00600	glyA, SHMT; glycine hydroxymethyltransferase [EC:2.1.2.1]	3.1e-174	579.9	0.03	PF00464.19	Serine hydroxymethyltransferase	8.5e-156	517.1	Unknown	/	/	/	/	/	/
Cont_206_7002bp	Cont_206_7002bp_gene-8	Marine water	Gregory et al., 2019	7002	7002	0	10	7	0	viral	7002_end	1-7002_end	1-10_end	K00600	glyA, SHMT; glycine hydroxymethyltransferase [EC:2.1.2.1]	9e-174	578.6	0.03	PF00464.19	Serine hydroxymethyltransferase	4e-150	498.6	Unknown	/	/	/	/	/	/
Cont_235_7015bp	Cont_235_7015bp_gene-10	Marine water	Gregory et al., 2019	7015	7015	0	11	2	0	viral	7015_end	1-7015_end	1-11_end	K00600	glyA, SHMT; glycine hydroxymethyltransferase [EC:2.1.2.1]	3.5e-167	556.8	0.03	PF00464.19	Serine hydroxymethyltransferase	1.5e-144	480.2	Unknown	/	/	/	/	/	/
Cont_346_7049bp	Cont_346_7049bp_gene-9	Marine water	Gregory et al., 2019	7049	7049	0	11	3	1	viral	7049_end	1-7049_end	1-11_end	K00600	glyA, SHMT; glycine hydroxymethyltransferase [EC:2.1.2.1]	2.9e-172	573.1	0.03	PF00464.19	Serine hydroxymethyltransferase	1.6e-151	502.7	Unknown	/	/	/	/	/	/
Cont_185_7083bp	Cont_185_7083bp_gene-4	Marine water	Gregory et al., 2019	7083	7083	0	11	6	1	viral	7083_end	1-7083_end	1-11_end	K00600	glyA, SHMT; glycine hydroxymethyltransferase [EC:2.1.2.1]	2.1e-178	593.7	0.03	PF00464.19	Serine hydroxymethyltransferase	7.3e-156	517.3	Unknown	/	/	/	/	/	/
Cont_109_7113bp	Cont_109_7113bp_gene-8	Marine water	Gregory et al., 2019	7113	7113	0	11	6	1	viral	7113_end	1-7113_end	1-11_end	K00600	glyA, SHMT; glycine hydroxymethyltransferase [EC:2.1.2.1]	8e-179	594.9	0.03	PF00464.19	Serine hydroxymethyltransferase	2.1e-156	518.9	Unknown	/	/	/	/	/	/
Cont_265_7120bp	Cont_265_7120bp_gene-6	Marine water	Gregory et al., 2019	7120	7120	0	10	4	1	viral	7120_end	1-7120_end	1-10_end	K00600	glyA, SHMT; glycine hydroxymethyltransferase [EC:2.1.2.1]	1.7e-172	574	0.03	PF00464.19	Serine hydroxymethyltransferase	6.7e-152	504	Unknown	/	/	/	/	/	/
Cont_159_7288bp	Cont_159_7288bp_gene-3	Marine water	Gregory et al., 2019	7288	7288	0	9	5	0	viral	7288_end	1-7288_end	1-9_end	K00600	glyA, SHMT; glycine hydroxymethyltransferase [EC:2.1.2.1]	2.7e-172	573.3	0.03	PF00464.19	Serine hydroxymethyltransferase	1.1e-149	496.7	Unknown	1	14	yes	3300025684_19 (Global Earth Microbiome genome ID)	d__Bacteria;p__Bacteroidota;c__Bacteroidia;o__NS11-12g;f__UBA9320;g__UBA9320	92.1
Cont_52_7359bp	Cont_52_7359bp_gene-10	Marine water	Gregory et al., 2019	7359	7359	0	16	3	0	viral	7359_end	1-7359_end	1-16_end	K00600	glyA, SHMT; glycine hydroxymethyltransferase [EC:2.1.2.1]	8.3e-174	578.7	0.03	PF00464.19	Serine hydroxymethyltransferase	3.3e-152	505.5	Unknown	/	/	/	/	/	/
Cont_80_7384bp	Cont_80_7384bp_gene-17	Marine water	Gregory et al., 2019	7384	7384	0	21	2	0	viral	7384_end	1-7384_end	1-21_end	K00600	glyA, SHMT; glycine hydroxymethyltransferase [EC:2.1.2.1]	1.8e-175	584	0.03	PF00464.19	Serine hydroxymethyltransferase	8.6e-157	520.3	Unknown	/	/	/	/	/	/
Cont_358_7399bp	Cont_358_7399bp_gene-3	Marine water	Gregory et al., 2019	7399	7399	0	8	3	0	viral	7399_end	1-7399_end	1-8_end	K00600	glyA, SHMT; glycine hydroxymethyltransferase [EC:2.1.2.1]	8.2e-171	568.5	0.03	PF00464.19	Serine hydroxymethyltransferase	3.6e-146	485.2	Unknown	/	/	/	/	/	/
Cont_137_7405bp	Cont_137_7405bp_gene-8	Marine water	Gregory et al., 2019	7405	7405	0	11	1	0	viral	7405_end	1-7405_end	1-11_end	K00600	glyA, SHMT; glycine hydroxymethyltransferase [EC:2.1.2.1]	1.3e-176	587.5	0.03	PF00464.19	Serine hydroxymethyltransferase	1.8e-154	512.4	Unknown	/	/	/	/	/	/
Cont_285_7439bp	Cont_285_7439bp_gene-2	Marine water	Gregory et al., 2019	7439	7439	0	8	2	0	viral	7439_end	1-7439_end	1-8_end	K00600	glyA, SHMT; glycine hydroxymethyltransferase [EC:2.1.2.1]	2.7e-165	550.1	0.03	PF00464.19	Serine hydroxymethyltransferase	6.5e-145	481	Unknown	/	/	/	/	/	/
Cont_224_7544bp	Cont_224_7544bp_gene-3	Marine water	Gregory et al., 2019	7544	7544	0	17	1	1	viral	7544_end	1-7544_end	1-17_end	K00600	glyA, SHMT; glycine hydroxymethyltransferase [EC:2.1.2.1]	2.9e-153	510.4	0.03	PF00464.19	Serine hydroxymethyltransferase	4.7e-135	448.6	Unknown	/	/	/	/	/	/
Cont_154_7629bp	Cont_154_7629bp_gene-5	Marine water	Gregory et al., 2019	7629	7629	0	13	6	1	viral	7629_end	1-7629_end	1-13_end	K00600	glyA, SHMT; glycine hydroxymethyltransferase [EC:2.1.2.1]	1.2e-177	591.2	0.03	PF00464.19	Serine hydroxymethyltransferase	1.3e-153	509.9	Unknown	/	/	/	/	/	/
Cont_148_7648bp	Cont_148_7648bp_gene-11	Marine water	Gregory et al., 2019	7648	7648	0	19	5	2	viral	7648_end	1-7648_end	1-19_end	K00600	glyA, SHMT; glycine hydroxymethyltransferase [EC:2.1.2.1]	1.9e-176	587.5	0.03	PF00464.19	Serine hydroxymethyltransferase	2.7e-153	509	Unknown	/	/	/	/	/	/
Cont_249_7929bp	Cont_249_7929bp_gene-6	Marine water	Gregory et al., 2019	7929	7929	0	9	5	0	viral	7929_end	1-7929_end	1-9_end	K00600	glyA, SHMT; glycine hydroxymethyltransferase [EC:2.1.2.1]	3.1e-165	550.2	0.03	PF00464.19	Serine hydroxymethyltransferase	6e-143	474.8	Unknown	9	53	yes	3300027896_93 (Global Earth Microbiome genome ID)	d__Archaea;p__Thermoplasmatota;c__E2;o__DHVEG-1;f__DHVEG-1;g__	94.1
Cont_347_7962bp	Cont_347_7962bp_gene-9	Marine water	Gregory et al., 2019	7962	7962	0	10	1	1	viral	7962_end	1-7962_end	1-10_end	K00600	glyA, SHMT; glycine hydroxymethyltransferase [EC:2.1.2.1]	1.5e-174	581.2	0.03	PF00464.19	Serine hydroxymethyltransferase	8.3e-155	514	Unknown	1	12	yes	GCA_002335865.1	d__Bacteria;p__Bacteroidota;c__Bacteroidia;o__Chitinophagales;f__Saprospiraceae;g__UBA1994	94.2
Cont_314_7996bp	Cont_314_7996bp_gene-11	Marine water	Gregory et al., 2019	7996	7996	0	12	5	0	viral	7996_end	1-7996_end	1-12_end	K00600	glyA, SHMT; glycine hydroxymethyltransferase [EC:2.1.2.1]	2.2e-174	580.3	0.03	PF00464.19	Serine hydroxymethyltransferase	3.9e-150	498.3	Unknown	3	13	yes	GCA_002478685.1	d__Bacteria;p__Bacteroidota;c__Bacteroidia;o__Flavobacteriales;f__Flavobacteriaceae;g__UBA7446	91.8
Cont_108_8005bp	Cont_108_8005bp_gene-2	Marine water	Gregory et al., 2019	8005	8005	0	18	5	1	viral	8005_end	1-8005_end	1-18_end	K00600	glyA, SHMT; glycine hydroxymethyltransferase [EC:2.1.2.1]	1.1e-144	482.3	0.03	PF00464.19	Serine hydroxymethyltransferase	7.3e-125	415.2	Unknown	/	/	/	/	/	/
Cont_66_8033bp	Cont_66_8033bp_gene-2	Marine water	Gregory et al., 2019	8033	8033	0	16	3	2	viral	8033_end	1-8033_end	1-16_end	K00600	glyA, SHMT; glycine hydroxymethyltransferase [EC:2.1.2.1]	5.5e-177	589.2	0.03	PF00464.19	Serine hydroxymethyltransferase	1e-153	510.4	Unknown	/	/	/	/	/	/
Cont_256_8057bp	Cont_256_8057bp_gene-5	Marine water	Gregory et al., 2019	8057	8057	0	17	2	1	viral	8057_end	1-8057_end	1-17_end	K00600	glyA, SHMT; glycine hydroxymethyltransferase [EC:2.1.2.1]	5e-170	566	0.03	PF00464.19	Serine hydroxymethyltransferase	7.5e-149	494.2	Unknown	/	/	/	/	/	/
Cont_79_8327bp	Cont_79_8327bp_gene-20	Marine water	Gregory et al., 2019	8327	8327	0	23	2	0	viral	8327_end	1-8327_end	1-23_end	K00600	glyA, SHMT; glycine hydroxymethyltransferase [EC:2.1.2.1]	2.1e-175	584	0.03	PF00464.19	Serine hydroxymethyltransferase	9.7e-157	520.3	Unknown	/	/	/	/	/	/
Cont_177_8368bp	Cont_177_8368bp_gene-8	Marine water	Gregory et al., 2019	8368	8368	0	13	1	0	viral	8368_end	1-8368_end	1-13_end	K00600	glyA, SHMT; glycine hydroxymethyltransferase [EC:2.1.2.1]	1.8e-170	567.7	0.03	PF00464.19	Serine hydroxymethyltransferase	1.2e-148	493.8	Unknown	/	/	/	/	/	/
Cont_257_8507bp	Cont_257_8507bp_gene-6	Marine water	Gregory et al., 2019	8507	8507	0	15	4	1	viral	8507_end	1-8507_end	1-15_end	K00600	glyA, SHMT; glycine hydroxymethyltransferase [EC:2.1.2.1]	6.8e-173	575.7	0.03	PF00464.19	Serine hydroxymethyltransferase	2e-152	506.2	Unknown	/	/	/	/	/	/
Cont_51_8608bp	Cont_51_8608bp_gene-2	Marine water	Gregory et al., 2019	8608	8608	0	12	1	1	viral	8608_end	1-8608_end	1-12_end	K00600	glyA, SHMT; glycine hydroxymethyltransferase [EC:2.1.2.1]	3.6e-174	579.5	0.03	PF00464.19	Serine hydroxymethyltransferase	1.3e-154	513	Unknown	1	12	yes	GCA_002335865.1	d__Bacteria;p__Bacteroidota;c__Bacteroidia;o__Chitinophagales;f__Saprospiraceae;g__UBA1994	95
Cont_10_8710bp	Cont_10_8710bp_gene-8	Marine water	Gregory et al., 2019	8710	8710	0	13	6	2	viral	8710_end	1-8710_end	1-13_end	K00600	glyA, SHMT; glycine hydroxymethyltransferase [EC:2.1.2.1]	2.4e-173	576.8	0.03	PF00464.19	Serine hydroxymethyltransferase	3.9e-150	498.2	Unknown	/	/	/	/	/	/
Cont_334_8807bp	Cont_334_8807bp_gene-2	Marine water	Gregory et al., 2019	8807	6106	2701	12	6	2	viral,host	6106,2701_end	1-6106,6107-8807_end	1-9,10-12_end	K00600	glyA, SHMT; glycine hydroxymethyltransferase [EC:2.1.2.1]	1.5e-172	574.1	0.03	PF00464.19	Serine hydroxymethyltransferase	6.4e-153	507.4	Unknown	/	/	/	/	/	/
Cont_72_9003bp	Cont_72_9003bp_gene-3	Marine water	Gregory et al., 2019	9003	9003	0	23	5	1	viral	9003_end	1-9003_end	1-23_end	K00600	glyA, SHMT; glycine hydroxymethyltransferase [EC:2.1.2.1]	1.2e-174	581	0.03	PF00464.19	Serine hydroxymethyltransferase	1.1e-152	506.6	Unknown	/	/	/	/	/	/
Cont_268_9010bp	Cont_268_9010bp_gene-15	Marine water	Gregory et al., 2019	9010	9010	0	16	7	1	viral	9010_end	1-9010_end	1-16_end	K00600	glyA, SHMT; glycine hydroxymethyltransferase [EC:2.1.2.1]	7.2e-170	565.7	0.03	PF00464.19	Serine hydroxymethyltransferase	7.4e-148	491.1	Unknown	/	/	/	/	/	/
Cont_345_9079bp	Cont_345_9079bp_gene-3	Marine water	Gregory et al., 2019	9079	9079	0	14	7	0	viral	9079_end	1-9079_end	1-14_end	K00600	glyA, SHMT; glycine hydroxymethyltransferase [EC:2.1.2.1]	2.2e-173	577.4	0.03	PF00464.19	Serine hydroxymethyltransferase	4.7e-150	498.4	Unknown	/	/	/	/	/	/
Cont_356_9227bp	Cont_356_9227bp_gene-2	Marine water	Gregory et al., 2019	9227	9227	0	16	2	1	viral	9227_end	1-9227_end	1-16_end	K00600	glyA, SHMT; glycine hydroxymethyltransferase [EC:2.1.2.1]	1.2e-179	597.6	0.03	PF00464.19	Serine hydroxymethyltransferase	2.2e-156	518.7	Unknown	/	/	/	/	/	/
Cont_179_9290bp	Cont_179_9290bp_gene-6	Marine water	Gregory et al., 2019	9290	9290	0	15	1	0	viral	9290_end	1-9290_end	1-15_end	K00600	glyA, SHMT; glycine hydroxymethyltransferase [EC:2.1.2.1]	2.2e-176	586.8	0.03	PF00464.19	Serine hydroxymethyltransferase	9.2e-154	510.1	Unknown	/	/	/	/	/	/
Cont_197_9378bp	Cont_197_9378bp_gene-12	Marine water	Gregory et al., 2019	9378	9378	0	15	6	1	viral	9378_end	1-9378_end	1-15_end	K00600	glyA, SHMT; glycine hydroxymethyltransferase [EC:2.1.2.1]	1.9e-178	593.7	0.03	PF00464.19	Serine hydroxymethyltransferase	6.5e-156	517.3	Unknown	/	/	/	/	/	/
Cont_58_9515bp	Cont_58_9515bp_gene-6	Marine water	Gregory et al., 2019	9515	8923	592	13	8	1	viral,host	8923,592_end	1-8923,8924-9515_end	1-12,13-13_end	K00600	glyA, SHMT; glycine hydroxymethyltransferase [EC:2.1.2.1]	4.6e-175	582.7	0.03	PF00464.19	Serine hydroxymethyltransferase	4.7e-149	494.9	Unknown	1	19	yes	GCF_001625595.1	d__Bacteria;p__Proteobacteria;c__Gammaproteobacteria;o__Enterobacterales;f__Alteromonadaceae;g__Pseudoalteromonas	93.4
Cont_205_9629bp	Cont_205_9629bp_gene-15	Marine water	Gregory et al., 2019	9629	9629	0	16	2	1	viral	9629_end	1-9629_end	1-16_end	K00600	glyA, SHMT; glycine hydroxymethyltransferase [EC:2.1.2.1]	4.1e-179	596.3	0.03	PF00464.19	Serine hydroxymethyltransferase	7.9e-156	517.4	Unknown	1	9	yes	GCA_003354005.1	d__Bacteria;p__Proteobacteria;c__Gammaproteobacteria;o__PIWD01;f__PIWD01;g__PIWD01	90.5
Cont_94_9632bp	Cont_94_9632bp_gene-9	Marine water	Gregory et al., 2019	9632	9632	0	19	6	2	viral	9632_end	1-9632_end	1-19_end	K00600	glyA, SHMT; glycine hydroxymethyltransferase [EC:2.1.2.1]	8.6e-171	568.6	0.03	PF00464.19	Serine hydroxymethyltransferase	1.1e-148	493.7	Unknown	1	6	yes	GCA_003454845.1	d__Bacteria;p__Bacteroidota;c__Bacteroidia;o__Flavobacteriales;f__UBA7312;g__UBA8444	92.5
Cont_219_9665bp	Cont_219_9665bp_gene-2	Marine water	Gregory et al., 2019	9665	9665	0	21	3	0	viral	9665_end	1-9665_end	1-21_end	K00600	glyA, SHMT; glycine hydroxymethyltransferase [EC:2.1.2.1]	1.8e-146	488.4	0.03	PF00464.19	Serine hydroxymethyltransferase	8.6e-123	408.6	Unknown	/	/	/	/	/	/
Cont_239_9846bp	Cont_239_9846bp_gene-8	Marine water	Gregory et al., 2019	9846	9358	488	14	6	1	viral,host	9358,488_end	1-9358,9359-9846_end	1-13,14-14_end	K00600	glyA, SHMT; glycine hydroxymethyltransferase [EC:2.1.2.1]	1.2e-170	567.8	0.03	PF00464.19	Serine hydroxymethyltransferase	2.7e-149	495.5	Unknown	/	/	/	/	/	/
Cont_46_9888bp	Cont_46_9888bp_gene-7	Marine water	Gregory et al., 2019	9888	9888	0	13	9	0	viral	9888_end	1-9888_end	1-13_end	K00600	glyA, SHMT; glycine hydroxymethyltransferase [EC:2.1.2.1]	1.6e-176	587.7	0.03	PF00464.19	Serine hydroxymethyltransferase	4.9e-150	498.3	Unknown	/	/	/	/	/	/
Cont_165_9990bp	Cont_165_9990bp_gene-7	Marine water	Gregory et al., 2019	9990	9990	0	10	5	0	viral	9990_end	1-9990_end	1-10_end	K00600	glyA, SHMT; glycine hydroxymethyltransferase [EC:2.1.2.1]	3e-175	583	0.03	PF00464.19	Serine hydroxymethyltransferase	2.1e-149	495.8	Unknown	/	/	/	/	/	/
Cont_9_9995bp	Cont_9_9995bp_gene-7	Marine water	Gregory et al., 2019	9995	9995	0	17	10	2	viral	9995_end	1-9995_end	1-17_end	K00600	glyA, SHMT; glycine hydroxymethyltransferase [EC:2.1.2.1]	3e-200	666	0.03	PF00464.19	Serine hydroxymethyltransferase	6.2e-174	576.8	Unknown	1	9	yes	2716884767 (IMG genome ID)	d__Bacteria;p__Cyanobacteria;c__Cyanobacteriia;o__PCC-6307;f__Cyanobiaceae;g__Prochlorococcus_A	93.1
Cont_121_10209bp	Cont_121_10209bp_gene-13	Marine water	Gregory et al., 2019	10209	10209	0	18	6	2	viral	10209_end	1-10209_end	1-18_end	K00600	glyA, SHMT; glycine hydroxymethyltransferase [EC:2.1.2.1]	2.5e-172	573.8	0.03	PF00464.19	Serine hydroxymethyltransferase	7e-151	501.1	Unknown	3	21	yes	GCF_000369805.1	d__Bacteria;p__Proteobacteria;c__Gammaproteobacteria;o__Pseudomonadales;f__Moraxellaceae;g__Acinetobacter	91.4
Cont_223_10220bp	Cont_223_10220bp_gene-8	Marine water	Gregory et al., 2019	10220	9467	753	18	7	3	viral,host	9467,753_end	1-9467,9468-10220_end	1-17,18-18_end	K00600	glyA, SHMT; glycine hydroxymethyltransferase [EC:2.1.2.1]	4.8e-173	576.2	0.03	PF00464.19	Serine hydroxymethyltransferase	4.6e-150	498.4	Unknown	/	/	/	/	/	/
Cont_269_10239bp	Cont_269_10239bp_gene-2	Marine water	Gregory et al., 2019	10239	10239	0	14	1	1	viral	10239_end	1-10239_end	1-14_end	K00600	glyA, SHMT; glycine hydroxymethyltransferase [EC:2.1.2.1]	1.3e-174	580.9	0.03	PF00464.19	Serine hydroxymethyltransferase	1.1e-153	509.8	Unknown	1	12	yes	GCA_002335865.1	d__Bacteria;p__Bacteroidota;c__Bacteroidia;o__Chitinophagales;f__Saprospiraceae;g__UBA1994	94.9
Cont_147_10271bp	Cont_147_10271bp_gene-16	Marine water	Gregory et al., 2019	10271	8461	1810	18	7	2	host,viral	1810,8461_end	1-1810,1811-10271_end	1-2,3-18_end	K00600	glyA, SHMT; glycine hydroxymethyltransferase [EC:2.1.2.1]	1.7e-122	408.9	0.03	PF00464.19	Serine hydroxymethyltransferase	1.7e-106	354.8	Unknown	/	/	/	/	/	/
Cont_147_10271bp	Cont_147_10271bp_gene-17	Marine water	Gregory et al., 2019	10271	8461	1810	18	7	2	host,viral	1810,8461_end	1-1810,1811-10271_end	1-2,3-18_end	K00600	glyA, SHMT; glycine hydroxymethyltransferase [EC:2.1.2.1]	1.7e-32	111.3	0.03	PF00464.19	Serine hydroxymethyltransferase	1.1e-29	101.8	Unknown	/	/	/	/	/	/
Cont_158_10386bp	Cont_158_10386bp_gene-9	Marine water	Gregory et al., 2019	10386	10386	0	28	7	0	viral	10386_end	1-10386_end	1-28_end	K00600	glyA, SHMT; glycine hydroxymethyltransferase [EC:2.1.2.1]	1.1e-173	577.9	0.03	PF00464.19	Serine hydroxymethyltransferase	4.4e-152	504.7	Unknown	/	/	/	/	/	/
Cont_57_10444bp	Cont_57_10444bp_gene-20	Marine water	Gregory et al., 2019	10444	10444	0	24	4	1	viral	10444_end	1-10444_end	1-24_end	K00600	glyA, SHMT; glycine hydroxymethyltransferase [EC:2.1.2.1]	1.5e-174	581	0.03	PF00464.19	Serine hydroxymethyltransferase	1.3e-152	506.6	Unknown	/	/	/	/	/	/
Cont_164_10530bp	Cont_164_10530bp_gene-10	Marine water	Gregory et al., 2019	10530	10530	0	29	6	1	viral	10530_end	1-10530_end	1-29_end	K00600	glyA, SHMT; glycine hydroxymethyltransferase [EC:2.1.2.1]	1.7e-174	581	0.03	PF00464.19	Serine hydroxymethyltransferase	1.5e-152	506.6	Unknown	/	/	/	/	/	/
Cont_43_10550bp	Cont_43_10550bp_gene-13	Marine water	Gregory et al., 2019	10550	10550	0	14	3	1	viral	10550_end	1-10550_end	1-14_end	K00600	glyA, SHMT; glycine hydroxymethyltransferase [EC:2.1.2.1]	4.3e-174	579.5	0.03	PF00464.19	Serine hydroxymethyltransferase	1.5e-154	513	Unknown	1	12	yes	GCA_002335865.1	d__Bacteria;p__Bacteroidota;c__Bacteroidia;o__Chitinophagales;f__Saprospiraceae;g__UBA1994	95
Cont_305_10818bp	Cont_305_10818bp_gene-3	Marine water	Gregory et al., 2019	10818	8262	2556	13	6	2	viral,host	8262,2556_end	1-8262,8263-10818_end	1-10,11-13_end	K00600	glyA, SHMT; glycine hydroxymethyltransferase [EC:2.1.2.1]	1.7e-172	574.1	0.03	PF00464.19	Serine hydroxymethyltransferase	7.5e-153	507.4	Unknown	/	/	/	/	/	/
Cont_193_10852bp	Cont_193_10852bp_gene-9	Marine water	Gregory et al., 2019	10852	10852	0	11	6	0	viral	10852_end	1-10852_end	1-11_end	K00600	glyA, SHMT; glycine hydroxymethyltransferase [EC:2.1.2.1]	5.4e-175	582.2	0.03	PF00464.19	Serine hydroxymethyltransferase	3.9e-149	494.9	Unknown	/	/	/	/	/	/
Cont_355_10999bp	Cont_355_10999bp_gene-9	Marine water	Gregory et al., 2019	10999	10999	0	12	7	0	viral	10999_end	1-10999_end	1-12_end	K00600	glyA, SHMT; glycine hydroxymethyltransferase [EC:2.1.2.1]	2.4e-162	540.8	0.03	PF00464.19	Serine hydroxymethyltransferase	8.5e-145	481	Unknown	/	/	/	/	/	/
Cont_146_11457bp	Cont_146_11457bp_gene-10	Marine water	Gregory et al., 2019	11457	11457	0	15	4	1	viral	11457_end	1-11457_end	1-15_end	K00600	glyA, SHMT; glycine hydroxymethyltransferase [EC:2.1.2.1]	5.5e-177	589	0.03	PF00464.19	Serine hydroxymethyltransferase	1.1e-154	513.5	Unknown	/	/	/	/	/	/
Cont_65_11494bp	Cont_65_11494bp_gene-7	Marine water	Gregory et al., 2019	11494	11494	0	29	6	0	viral	11494_end	1-11494_end	1-29_end	K00600	glyA, SHMT; glycine hydroxymethyltransferase [EC:2.1.2.1]	5.4e-174	578.9	0.03	PF00464.19	Serine hydroxymethyltransferase	4.2e-152	504.7	Unknown	/	/	/	/	/	/
Cont_130_11527bp	Cont_130_11527bp_gene-10	Marine water	Gregory et al., 2019	11527	11527	0	18	2	0	viral	11527_end	1-11527_end	1-18_end	K00600	glyA, SHMT; glycine hydroxymethyltransferase [EC:2.1.2.1]	2.5e-175	583.4	0.03	PF00464.19	Serine hydroxymethyltransferase	9.2e-153	506.9	r__Duplodnaviria;k__Heunggongvirae;p__Uroviricota;c__Caudoviricetes;o__Unknown;f__Unknown;g__Unknown	/	/	/	/	/	/
Cont_78_11575bp	Cont_78_11575bp_gene-6	Marine water	Gregory et al., 2019	11575	11575	0	31	8	0	viral	11575_end	1-11575_end	1-31_end	K00600	glyA, SHMT; glycine hydroxymethyltransferase [EC:2.1.2.1]	2.7e-179	596.7	0.03	PF00464.19	Serine hydroxymethyltransferase	8.5e-158	523.7	Unknown	/	/	/	/	/	/
Cont_60_11619bp	Cont_60_11619bp_gene-8	Marine water	Gregory et al., 2019	11619	11619	0	28	6	1	viral	11619_end	1-11619_end	1-28_end	K00600	glyA, SHMT; glycine hydroxymethyltransferase [EC:2.1.2.1]	2.6e-174	580.3	0.03	PF00464.19	Serine hydroxymethyltransferase	2.1e-152	506.1	r__Duplodnaviria;k__Heunggongvirae;p__Uroviricota;c__Caudoviricetes;o__Unknown;f__Demerecviridae;g__Unknown	/	/	/	/	/	/
Cont_90_11640bp	Cont_90_11640bp_gene-5	Marine water	Gregory et al., 2019	11640	10319	1321	18	4	2	host,viral	1321,10319_end	1-1321,1322-11640_end	1-3,4-18_end	K00600	glyA, SHMT; glycine hydroxymethyltransferase [EC:2.1.2.1]	5e-176	585.9	0.03	PF00464.19	Serine hydroxymethyltransferase	1.8e-153	509.5	Unknown	/	/	/	/	/	/
Cont_325_11666bp	Cont_325_11666bp_gene-8	Marine water	Gregory et al., 2019	11666	11666	0	16	8	0	viral	11666_end	1-11666_end	1-16_end	K00600	glyA, SHMT; glycine hydroxymethyltransferase [EC:2.1.2.1]	2.1e-174	580.3	0.03	PF00464.19	Serine hydroxymethyltransferase	3.8e-150	498.3	Unknown	/	/	/	/	/	/
Cont_153_11731bp	Cont_153_11731bp_gene-3	Marine water	Gregory et al., 2019	11731	11731	0	15	8	1	viral	11731_end	1-11731_end	1-15_end	K00600	glyA, SHMT; glycine hydroxymethyltransferase [EC:2.1.2.1]	5.5e-177	589	0.03	PF00464.19	Serine hydroxymethyltransferase	1.1e-154	513.5	Unknown	/	/	/	/	/	/
Cont_267_11759bp	Cont_267_11759bp_gene-11	Marine water	Gregory et al., 2019	11759	11759	0	16	3	1	viral	11759_end	1-11759_end	1-16_end	K00600	glyA, SHMT; glycine hydroxymethyltransferase [EC:2.1.2.1]	1.3e-172	574.3	0.03	PF00464.19	Serine hydroxymethyltransferase	1.7e-152	506	Unknown	1	12	yes	GCA_002335865.1	d__Bacteria;p__Bacteroidota;c__Bacteroidia;o__Chitinophagales;f__Saprospiraceae;g__UBA1994	95
Cont_204_11937bp	Cont_204_11937bp_gene-2	Marine water	Gregory et al., 2019	11937	11937	0	16	7	0	viral	11937_end	1-11937_end	1-16_end	K00600	glyA, SHMT; glycine hydroxymethyltransferase [EC:2.1.2.1]	5.6e-174	578.9	0.03	PF00464.19	Serine hydroxymethyltransferase	4.4e-152	504.7	Unknown	1	31	yes	GCF_011064285.1	d__Bacteria;p__Proteobacteria;c__Gammaproteobacteria;o__Enterobacterales;f__Vibrionaceae;g__Vibrio	91.8
Cont_64_11967bp	Cont_64_11967bp_gene-10	Marine water	Gregory et al., 2019	11967	11967	0	20	5	1	viral	11967_end	1-11967_end	1-20_end	K00600	glyA, SHMT; glycine hydroxymethyltransferase [EC:2.1.2.1]	1.8e-169	563.9	0.03	PF00464.19	Serine hydroxymethyltransferase	1e-149	496.8	Unknown	/	/	/	/	/	/
Cont_59_12002bp	Cont_59_12002bp_gene-20	Marine water	Gregory et al., 2019	12002	12002	0	23	4	2	viral	12002_end	1-12002_end	1-23_end	K00600	glyA, SHMT; glycine hydroxymethyltransferase [EC:2.1.2.1]	2.8e-170	566.9	0.03	PF00464.19	Serine hydroxymethyltransferase	3.5e-150	498.6	Unknown	/	/	/	/	/	/
Cont_120_12362bp	Cont_120_12362bp_gene-18	Marine water	Gregory et al., 2019	12362	12362	0	19	8	2	viral	12362_end	1-12362_end	1-19_end	K00600	glyA, SHMT; glycine hydroxymethyltransferase [EC:2.1.2.1]	7.3e-176	585.1	0.03	PF00464.19	Serine hydroxymethyltransferase	2.4e-154	512.1	Unknown	/	/	/	/	/	/
Cont_192_12374bp	Cont_192_12374bp_gene-16	Marine water	Gregory et al., 2019	12374	12374	0	17	7	0	viral	12374_end	1-12374_end	1-17_end	K00600	glyA, SHMT; glycine hydroxymethyltransferase [EC:2.1.2.1]	5.4e-174	578.9	0.03	PF00464.19	Serine hydroxymethyltransferase	4.2e-152	504.7	Unknown	/	/	/	/	/	/
Cont_242_12374bp	Cont_242_12374bp_gene-3	Marine water	Gregory et al., 2019	12374	12374	0	21	6	1	viral	12374_end	1-12374_end	1-21_end	K00600	glyA, SHMT; glycine hydroxymethyltransferase [EC:2.1.2.1]	6.5e-172	572.1	0.03	PF00464.19	Serine hydroxymethyltransferase	2.5e-150	498.9	Unknown	/	/	/	/	/	/
Cont_56_12459bp	Cont_56_12459bp_gene-2	Marine water	Gregory et al., 2019	12459	12459	0	17	7	0	viral	12459_end	1-12459_end	1-17_end	K00600	glyA, SHMT; glycine hydroxymethyltransferase [EC:2.1.2.1]	3.3e-168	559.7	0.03	PF00464.19	Serine hydroxymethyltransferase	2.1e-145	482.6	Unknown	/	/	/	/	/	/
Cont_93_12709bp	Cont_93_12709bp_gene-24	Marine water	Gregory et al., 2019	12709	12709	0	27	9	1	viral	12709_end	1-12709_end	1-27_end	K00600	glyA, SHMT; glycine hydroxymethyltransferase [EC:2.1.2.1]	8.3e-117	390.2	0.03	PF00464.19	Serine hydroxymethyltransferase	7.2e-101	336.4	Unknown	/	/	/	/	/	/
Cont_93_12709bp	Cont_93_12709bp_gene-25	Marine water	Gregory et al., 2019	12709	12709	0	27	9	1	viral	12709_end	1-12709_end	1-27_end	K00600	glyA, SHMT; glycine hydroxymethyltransferase [EC:2.1.2.1]	6.1e-35	119.5	0.03	PF00464.19	Serine hydroxymethyltransferase	3.4e-33	113.5	Unknown	/	/	/	/	/	/
Cont_37_12814bp	Cont_37_12814bp_gene-18	Marine water	Gregory et al., 2019	12814	11865	949	20	5	1	host,viral	949,11865_end	1-949,950-12814_end	1-1,2-20_end	K00600	glyA, SHMT; glycine hydroxymethyltransferase [EC:2.1.2.1]	1.1e-98	330.3	0.03	PF00464.19	Serine hydroxymethyltransferase	1.7e-85	285.7	Unknown	1	9	yes	GCA_002689565.1	d__Archaea;p__Thermoplasmatota;c__Poseidoniia_A;o__Poseidoniales;f__Poseidoniaceae;g__MGIIa-K1	91.1
Cont_37_12814bp	Cont_37_12814bp_gene-19	Marine water	Gregory et al., 2019	12814	11865	949	20	5	1	host,viral	949,11865_end	1-949,950-12814_end	1-1,2-20_end	K00600	glyA, SHMT; glycine hydroxymethyltransferase [EC:2.1.2.1]	6.3e-55	185.6	0.03	PF00464.19	Serine hydroxymethyltransferase	3.6e-49	166.1	Unknown	1	9	yes	GCA_002689565.1	d__Archaea;p__Thermoplasmatota;c__Poseidoniia_A;o__Poseidoniales;f__Poseidoniaceae;g__MGIIa-K1	91.1
Cont_212_12843bp	Cont_212_12843bp_gene-10	Marine water	Gregory et al., 2019	12843	12843	0	13	7	0	viral	12843_end	1-12843_end	1-13_end	K00600	glyA, SHMT; glycine hydroxymethyltransferase [EC:2.1.2.1]	4.7e-164	546.3	0.03	PF00464.19	Serine hydroxymethyltransferase	1e-142	474	Unknown	1	9	yes	GCA_002689135.1	d__Bacteria;p__Proteobacteria;c__Gammaproteobacteria;o__Pseudomonadales;f__Porticoccaceae;g__TMED48	92.8
Cont_176_12880bp	Cont_176_12880bp_gene-3	Marine water	Gregory et al., 2019	12880	12880	0	17	7	0	viral	12880_end	1-12880_end	1-17_end	K00600	glyA, SHMT; glycine hydroxymethyltransferase [EC:2.1.2.1]	7.1e-174	578.9	0.03	PF00464.19	Serine hydroxymethyltransferase	5.5e-152	504.7	Unknown	/	/	/	/	/	/
Cont_248_12882bp	Cont_248_12882bp_gene-8	Marine water	Gregory et al., 2019	12882	12044	838	24	5	1	host,viral	838,12044_end	1-838,839-12882_end	1-3,4-24_end	K00600	glyA, SHMT; glycine hydroxymethyltransferase [EC:2.1.2.1]	2.9e-172	573.3	0.03	PF00464.19	Serine hydroxymethyltransferase	1.5e-152	506.2	Unknown	/	/	/	/	/	/
Cont_203_12911bp	Cont_203_12911bp_gene-4	Marine water	Gregory et al., 2019	12911	12911	0	15	6	0	viral	12911_end	1-12911_end	1-15_end	K00600	glyA, SHMT; glycine hydroxymethyltransferase [EC:2.1.2.1]	1.1e-171	571.3	0.03	PF00464.19	Serine hydroxymethyltransferase	6.9e-147	487.5	Unknown	/	/	/	/	/	/
Cont_175_13016bp	Cont_175_13016bp_gene-7	Marine water	Gregory et al., 2019	13016	13016	0	23	11	2	viral	13016_end	1-13016_end	1-23_end	K00600	glyA, SHMT; glycine hydroxymethyltransferase [EC:2.1.2.1]	4.8e-172	572.9	0.03	PF00464.19	Serine hydroxymethyltransferase	1.3e-150	500.2	Unknown	/	/	/	/	/	/
Cont_218_13108bp	Cont_218_13108bp_gene-5	Marine water	Gregory et al., 2019	13108	13108	0	15	6	1	viral	13108_end	1-13108_end	1-15_end	K00600	glyA, SHMT; glycine hydroxymethyltransferase [EC:2.1.2.1]	1.1e-174	581.7	0.03	PF00464.19	Serine hydroxymethyltransferase	1.8e-155	516.2	r__Duplodnaviria;k__Heunggongvirae;p__Uroviricota;c__Caudoviricetes;o__Unknown;f__Unknown;g__Unknown	/	/	/	/	/	/
Cont_48_13195bp	Cont_48_13195bp_gene-11	Marine water	Gregory et al., 2019	13195	13195	0	21	1	1	viral	13195_end	1-13195_end	1-21_end	K00600	glyA, SHMT; glycine hydroxymethyltransferase [EC:2.1.2.1]	4.2e-174	579.5	0.03	PF00464.19	Serine hydroxymethyltransferase	1.5e-154	513	Unknown	1	12	yes	GCA_002335865.1	d__Bacteria;p__Bacteroidota;c__Bacteroidia;o__Chitinophagales;f__Saprospiraceae;g__UBA1994	95
Cont_289_13448bp	Cont_289_13448bp_gene-10	Marine water	Gregory et al., 2019	13448	13448	0	11	3	0	viral	13448_end	1-13448_end	1-11_end	K00600	glyA, SHMT; glycine hydroxymethyltransferase [EC:2.1.2.1]	3.2e-165	550.1	0.03	PF00464.19	Serine hydroxymethyltransferase	7.6e-145	481	Unknown	/	/	/	/	/	/
Cont_272_13461bp	Cont_272_13461bp_gene-8	Marine water	Gregory et al., 2019	13461	13461	0	20	1	1	viral	13461_end	1-13461_end	1-20_end	K00600	glyA, SHMT; glycine hydroxymethyltransferase [EC:2.1.2.1]	1.6e-174	580.9	0.03	PF00464.19	Serine hydroxymethyltransferase	1.4e-153	509.8	Unknown	1	12	yes	GCA_002335865.1	d__Bacteria;p__Bacteroidota;c__Bacteroidia;o__Chitinophagales;f__Saprospiraceae;g__UBA1994	94.9
Cont_354_13566bp	Cont_354_13566bp_gene-8	Marine water	Gregory et al., 2019	13566	13566	0	21	12	1	viral	13566_end	1-13566_end	1-21_end	K00600	glyA, SHMT; glycine hydroxymethyltransferase [EC:2.1.2.1]	8.5e-168	558.4	0.03	PF00464.19	Serine hydroxymethyltransferase	3.2e-147	488.5	Unknown	/	/	/	/	/	/
Cont_45_13689bp	Cont_45_13689bp_gene-6	Marine water	Gregory et al., 2019	13689	13689	0	17	2	2	viral	13689_end	1-13689_end	1-17_end	K00600	glyA, SHMT; glycine hydroxymethyltransferase [EC:2.1.2.1]	2e-170	567.3	0.03	PF00464.19	Serine hydroxymethyltransferase	1.1e-153	510.1	Unknown	1	10	yes	GCA_014384505.1	d__Bacteria;p__Bacteroidota;c__Bacteroidia;o__Flavobacteriales;f__BACL11;g__UWMA-0277	93.8
Cont_145_13791bp	Cont_145_13791bp_gene-20	Marine water	Gregory et al., 2019	13791	13791	0	28	8	0	viral	13791_end	1-13791_end	1-28_end	K00600	glyA, SHMT; glycine hydroxymethyltransferase [EC:2.1.2.1]	8.9e-171	568.5	0.03	PF00464.19	Serine hydroxymethyltransferase	5.7e-150	497.9	Unknown	1	15	yes	GCF_007896885.1	d__Bacteria;p__Bacteroidota;c__Bacteroidia;o__Bacteroidales;f__Bacteroidaceae;g__Bacteroides	94.7
Cont_47_13861bp	Cont_47_13861bp_gene-8	Marine water	Gregory et al., 2019	13861	13861	0	27	8	2	viral	13861_end	1-13861_end	1-27_end	K00600	glyA, SHMT; glycine hydroxymethyltransferase [EC:2.1.2.1]	1.8e-174	580.5	0.03	PF00464.19	Serine hydroxymethyltransferase	4.1e-154	511.3	Unknown	/	/	/	/	/	/
Cont_129_14268bp	Cont_129_14268bp_gene-10	Marine water	Gregory et al., 2019	14268	14268	0	21	1	1	viral	14268_end	1-14268_end	1-21_end	K00600	glyA, SHMT; glycine hydroxymethyltransferase [EC:2.1.2.1]	1.3e-175	584.3	0.03	PF00464.19	Serine hydroxymethyltransferase	7.7e-156	517	Unknown	1	12	yes	GCA_002335865.1	d__Bacteria;p__Bacteroidota;c__Bacteroidia;o__Chitinophagales;f__Saprospiraceae;g__UBA1994	95
Cont_119_14357bp	Cont_119_14357bp_gene-5	Marine water	Gregory et al., 2019	14357	14357	0	28	3	2	viral	14357_end	1-14357_end	1-28_end	K00600	glyA, SHMT; glycine hydroxymethyltransferase [EC:2.1.2.1]	1e-170	568.3	0.03	PF00464.19	Serine hydroxymethyltransferase	1.3e-151	503.3	Unknown	/	/	/	/	/	/
Cont_100_14514bp	Cont_100_14514bp_gene-11	Marine water	Gregory et al., 2019	14514	14514	0	29	4	0	viral	14514_end	1-14514_end	1-29_end	K00600	glyA, SHMT; glycine hydroxymethyltransferase [EC:2.1.2.1]	1.1e-170	568	0.03	PF00464.19	Serine hydroxymethyltransferase	9.8e-151	500.2	Unknown	/	/	/	/	/	/
Cont_263_15442bp	Cont_263_15442bp_gene-16	Marine water	Gregory et al., 2019	15442	15442	0	24	2	2	viral	15442_end	1-15442_end	1-24_end	K00600	glyA, SHMT; glycine hydroxymethyltransferase [EC:2.1.2.1]	2.1e-175	583.8	0.03	PF00464.19	Serine hydroxymethyltransferase	1.3e-155	516.5	Unknown	/	/	/	/	/	/
Cont_191_15499bp	Cont_191_15499bp_gene-30	Marine water	Gregory et al., 2019	15499	15499	0	33	11	0	viral	15499_end	1-15499_end	1-33_end	K00600	glyA, SHMT; glycine hydroxymethyltransferase [EC:2.1.2.1]	9e-171	568.2	0.03	PF00464.19	Serine hydroxymethyltransferase	4.3e-148	491.4	Unknown	2	35	yes	GCF_000153745.1	d__Bacteria;p__Proteobacteria;c__Alphaproteobacteria;o__Rhodobacterales;f__Rhodobacteraceae;g__Amylibacter	93.5
Cont_144_15666bp	Cont_144_15666bp_gene-23	Marine water	Gregory et al., 2019	15666	15666	0	25	12	1	viral	15666_end	1-15666_end	1-25_end	K00600	glyA, SHMT; glycine hydroxymethyltransferase [EC:2.1.2.1]	1.2e-177	591	0.03	PF00464.19	Serine hydroxymethyltransferase	7.5e-154	510.4	Unknown	/	/	/	/	/	/
Cont_118_15686bp	Cont_118_15686bp_gene-3	Marine water	Gregory et al., 2019	15686	15686	0	30	10	1	viral	15686_end	1-15686_end	1-30_end	K00600	glyA, SHMT; glycine hydroxymethyltransferase [EC:2.1.2.1]	1.1e-166	554.6	0.03	PF00464.19	Serine hydroxymethyltransferase	1.6e-146	486.3	Unknown	/	/	/	/	/	/
Cont_276_15845bp	Cont_276_15845bp_gene-9	Marine water	Gregory et al., 2019	15845	15845	0	23	3	1	viral	15845_end	1-15845_end	1-23_end	K00600	glyA, SHMT; glycine hydroxymethyltransferase [EC:2.1.2.1]	1.6e-174	580.9	0.03	PF00464.19	Serine hydroxymethyltransferase	1.4e-153	509.8	Unknown	/	/	/	/	/	/
Cont_174_15929bp	Cont_174_15929bp_gene-31	Marine water	Gregory et al., 2019	15929	15929	0	36	8	4	viral	15929_end	1-15929_end	1-36_end	K00600	glyA, SHMT; glycine hydroxymethyltransferase [EC:2.1.2.1]	2.8e-172	573.2	0.03	PF00464.19	Serine hydroxymethyltransferase	2.3e-152	505.6	Unknown	/	/	/	/	/	/
Cont_71_15977bp	Cont_71_15977bp_gene-15	Marine water	Gregory et al., 2019	15977	15977	0	24	8	0	viral	15977_end	1-15977_end	1-24_end	K00600	glyA, SHMT; glycine hydroxymethyltransferase [EC:2.1.2.1]	5.2e-174	578.9	0.03	PF00464.19	Serine hydroxymethyltransferase	4e-152	504.7	r__Duplodnaviria;k__Heunggongvirae;p__Uroviricota;c__Caudoviricetes;o__Unknown;f__Unknown;g__Unknown	17	48	yes	GCF_003350295.1	d__Bacteria;p__Proteobacteria;c__Gammaproteobacteria;o__Enterobacterales;f__Vibrionaceae;g__Vibrio	95.1
Cont_128_16032bp	Cont_128_16032bp_gene-2	Marine water	Gregory et al., 2019	16032	16032	0	26	9	4	viral	16032_end	1-16032_end	1-26_end	K00600	glyA, SHMT; glycine hydroxymethyltransferase [EC:2.1.2.1]	7.4e-175	582.2	0.03	PF00464.19	Serine hydroxymethyltransferase	1.8e-153	509.7	Unknown	/	/	/	/	/	/
Cont_238_16470bp	Cont_238_16470bp_gene-12	Marine water	Gregory et al., 2019	16470	16470	0	24	2	2	viral	16470_end	1-16470_end	1-24_end	K00600	glyA, SHMT; glycine hydroxymethyltransferase [EC:2.1.2.1]	8e-174	578.3	0.03	PF00464.19	Serine hydroxymethyltransferase	5e-153	507.7	Unknown	/	/	/	/	/	/
Cont_271_16659bp	Cont_271_16659bp_gene-15	Marine water	Gregory et al., 2019	16659	16109	550	28	12	2	host,viral	550,16109_end	1-550,551-16659_end	1-1,2-28_end	K00600	glyA, SHMT; glycine hydroxymethyltransferase [EC:2.1.2.1]	9.5e-170	565.1	0.03	PF00464.19	Serine hydroxymethyltransferase	3.1e-148	492.2	Unknown	/	/	/	/	/	/
Cont_275_17173bp	Cont_275_17173bp_gene-15	Marine water	Gregory et al., 2019	17173	16591	582	29	12	2	viral,host	16591,582_end	1-16591,16592-17173_end	1-28,29-29_end	K00600	glyA, SHMT; glycine hydroxymethyltransferase [EC:2.1.2.1]	9.5e-170	565.1	0.03	PF00464.19	Serine hydroxymethyltransferase	3.1e-148	492.2	Unknown	1	10	yes	GCA_902529055.1	d__Bacteria;p__Proteobacteria;c__Gammaproteobacteria;o__SAR86;f__TMED112;g__TMED112	91.4
Cont_273_17244bp	Cont_273_17244bp_gene-14	Marine water	Gregory et al., 2019	17244	16121	1123	28	12	2	viral,host	16121,1123_end	1-16121,16122-17244_end	1-27,28-28_end	K00600	glyA, SHMT; glycine hydroxymethyltransferase [EC:2.1.2.1]	6.4e-170	565.7	0.03	PF00464.19	Serine hydroxymethyltransferase	6.6e-148	491.1	r__Duplodnaviria;k__Heunggongvirae;p__Uroviricota;c__Caudoviricetes;o__Unknown;f__Unknown;g__Unknown	/	/	/	/	/	/
Cont_17_17367bp	Cont_17_17367bp_gene-9	Marine water	Gregory et al., 2019	17367	17367	0	26	2	2	viral	17367_end	1-17367_end	1-26_end	K00600	glyA, SHMT; glycine hydroxymethyltransferase [EC:2.1.2.1]	1.4e-177	590.8	0.03	PF00464.19	Serine hydroxymethyltransferase	1.5e-156	519.3	Unknown	/	/	/	/	/	/
Cont_202_17593bp	Cont_202_17593bp_gene-14	Marine water	Gregory et al., 2019	17593	17593	0	19	10	1	viral	17593_end	1-17593_end	1-19_end	K00600	glyA, SHMT; glycine hydroxymethyltransferase [EC:2.1.2.1]	1e-170	568.1	0.03	PF00464.19	Serine hydroxymethyltransferase	1.7e-148	492.8	Unknown	/	/	/	/	/	/
Cont_122_17680bp	Cont_122_17680bp_gene-14	Marine water	Gregory et al., 2019	17680	17680	0	30	10	1	viral	17680_end	1-17680_end	1-30_end	K00600	glyA, SHMT; glycine hydroxymethyltransferase [EC:2.1.2.1]	4.7e-168	559.5	0.03	PF00464.19	Serine hydroxymethyltransferase	3.4e-147	488.8	Unknown	1	9	yes	GCA_002689565.1	d__Archaea;p__Thermoplasmatota;c__Poseidoniia_A;o__Poseidoniales;f__Poseidoniaceae;g__MGIIa-K1	91.1
Cont_140_18028bp	Cont_140_18028bp_gene-18	Marine water	Gregory et al., 2019	18028	18028	0	31	14	2	viral	18028_end	1-18028_end	1-31_end	K00600	glyA, SHMT; glycine hydroxymethyltransferase [EC:2.1.2.1]	4.1e-172	572.9	0.03	PF00464.19	Serine hydroxymethyltransferase	1.1e-150	500.2	Unknown	3	36	yes	GCF_900088415.1	d__Bacteria;p__Proteobacteria;c__Gammaproteobacteria;o__Enterobacterales;f__Vibrionaceae;g__Vibrio	90.1
Cont_353_19362bp	Cont_353_19362bp_gene-4	Marine water	Gregory et al., 2019	19362	19362	0	21	5	0	viral	19362_end	1-19362_end	1-21_end	K00600	glyA, SHMT; glycine hydroxymethyltransferase [EC:2.1.2.1]	1.5e-212	706.4	0.03	PF00464.19	Serine hydroxymethyltransferase	8.1e-171	566.3	r__Duplodnaviria;k__Heunggongvirae;p__Uroviricota;c__Caudoviricetes;o__Unknown;f__Unknown;g__Unknown	/	/	/	/	/	/
Cont_210_19633bp	Cont_210_19633bp_gene-10	Marine water	Gregory et al., 2019	19633	19633	0	26	8	0	viral	19633_end	1-19633_end	1-26_end	K00600	glyA, SHMT; glycine hydroxymethyltransferase [EC:2.1.2.1]	2.1e-171	570.6	0.03	PF00464.19	Serine hydroxymethyltransferase	7.2e-150	497.6	Unknown	/	/	/	/	/	/
Cont_117_19819bp	Cont_117_19819bp_gene-32	Marine water	Gregory et al., 2019	19819	19819	0	45	13	0	viral	19819_end	1-19819_end	1-45_end	K00600	glyA, SHMT; glycine hydroxymethyltransferase [EC:2.1.2.1]	2.2e-175	583.8	0.03	PF00464.19	Serine hydroxymethyltransferase	2.1e-152	505.9	r__Duplodnaviria;k__Heunggongvirae;p__Uroviricota;c__Caudoviricetes;o__Unknown;f__Unknown;g__Unknown	/	/	/	/	/	/
Cont_190_19848bp	Cont_190_19848bp_gene-8	Marine water	Gregory et al., 2019	19848	17815	2033	25	11	1	host,viral	2033,17815_end	1-2033,2034-19848_end	1-3,4-25_end	K00600	glyA, SHMT; glycine hydroxymethyltransferase [EC:2.1.2.1]	5.6e-175	582.4	0.03	PF00464.19	Serine hydroxymethyltransferase	2.9e-154	512	r__Duplodnaviria;k__Heunggongvirae;p__Uroviricota;c__Caudoviricetes;o__Unknown;f__Unknown;g__Unknown	/	/	/	/	/	/
Cont_221_20365bp	Cont_221_20365bp_gene-27	Marine water	Gregory et al., 2019	20365	20365	0	43	10	4	viral	20365_end	1-20365_end	1-43_end	K00600	glyA, SHMT; glycine hydroxymethyltransferase [EC:2.1.2.1]	1.9e-174	580.7	0.03	PF00464.19	Serine hydroxymethyltransferase	6.8e-153	507.6	Unknown	1	9	yes	GCA_002689135.1	d__Bacteria;p__Proteobacteria;c__Gammaproteobacteria;o__Pseudomonadales;f__Porticoccaceae;g__TMED48	92.6
Cont_217_20644bp	Cont_217_20644bp_gene-19	Marine water	Gregory et al., 2019	20644	20644	0	24	10	0	viral	20644_end	1-20644_end	1-24_end	K00600	glyA, SHMT; glycine hydroxymethyltransferase [EC:2.1.2.1]	2.9e-165	550.1	0.03	PF00464.19	Serine hydroxymethyltransferase	6.8e-145	481	Unknown	/	/	/	/	/	/
Cont_245_21015bp	Cont_245_21015bp_gene-4	Marine water	Gregory et al., 2019	21015	21015	0	28	14	2	viral	21015_end	1-21015_end	1-28_end	K00600	glyA, SHMT; glycine hydroxymethyltransferase [EC:2.1.2.1]	5.3e-175	582.5	0.03	PF00464.19	Serine hydroxymethyltransferase	2e-153	509.3	r__Duplodnaviria;k__Heunggongvirae;p__Uroviricota;c__Caudoviricetes;o__Unknown;f__Unknown;g__Unknown	/	/	/	/	/	/
Cont_201_21585bp	Cont_201_21585bp_gene-4	Marine water	Gregory et al., 2019	21585	21585	0	25	8	1	viral	21585_end	1-21585_end	1-25_end	K00600	glyA, SHMT; glycine hydroxymethyltransferase [EC:2.1.2.1]	8.6e-174	578.5	0.03	PF00464.19	Serine hydroxymethyltransferase	6e-150	497.8	Unknown	/	/	/	/	/	/
Cont_352_21676bp	Cont_352_21676bp_gene-3	Marine water	Gregory et al., 2019	21676	21676	0	25	9	1	viral	21676_end	1-21676_end	1-25_end	K00600	glyA, SHMT; glycine hydroxymethyltransferase [EC:2.1.2.1]	2.2e-173	577.4	0.03	PF00464.19	Serine hydroxymethyltransferase	4.7e-150	498.4	Unknown	/	/	/	/	/	/
Cont_123_21687bp	Cont_123_21687bp_gene-23	Marine water	Gregory et al., 2019	21687	21687	0	38	13	2	viral	21687_end	1-21687_end	1-38_end	K00600	glyA, SHMT; glycine hydroxymethyltransferase [EC:2.1.2.1]	1.8e-174	580.6	0.03	PF00464.19	Serine hydroxymethyltransferase	7.9e-153	507.2	Unknown	/	/	/	/	/	/
Cont_143_21720bp	Cont_143_21720bp_gene-14	Marine water	Gregory et al., 2019	21720	21720	0	31	11	0	viral	21720_end	1-21720_end	1-31_end	K00600	glyA, SHMT; glycine hydroxymethyltransferase [EC:2.1.2.1]	1e-36	125.4	0.03	PF00464.19	Serine hydroxymethyltransferase	7.5e-34	115.7	r__Duplodnaviria;k__Heunggongvirae;p__Uroviricota;c__Caudoviricetes;o__Unknown;f__Unknown;g__Unknown	/	/	/	/	/	/
Cont_143_21720bp	Cont_143_21720bp_gene-15	Marine water	Gregory et al., 2019	21720	21720	0	31	11	0	viral	21720_end	1-21720_end	1-31_end	K00600	glyA, SHMT; glycine hydroxymethyltransferase [EC:2.1.2.1]	1.1e-121	406.4	0.03	PF00464.19	Serine hydroxymethyltransferase	2.3e-106	354.5	r__Duplodnaviria;k__Heunggongvirae;p__Uroviricota;c__Caudoviricetes;o__Unknown;f__Unknown;g__Unknown	/	/	/	/	/	/
Cont_298_21798bp	Cont_298_21798bp_gene-12	Marine water	Gregory et al., 2019	21798	21798	0	32	3	1	viral	21798_end	1-21798_end	1-32_end	K00600	glyA, SHMT; glycine hydroxymethyltransferase [EC:2.1.2.1]	7.9e-152	505.8	0.03	PF00464.19	Serine hydroxymethyltransferase	2.8e-129	429.8	r__Duplodnaviria;k__Heunggongvirae;p__Uroviricota;c__Caudoviricetes;o__Unknown;f__Unknown;g__Unknown	/	/	/	/	/	/
Cont_298_21798bp	Cont_298_21798bp_gene-9	Marine water	Gregory et al., 2019	21798	21798	0	32	3	1	viral	21798_end	1-21798_end	1-32_end	K00600	glyA, SHMT; glycine hydroxymethyltransferase [EC:2.1.2.1]	1.1e-173	578.2	0.03	PF00464.19	Serine hydroxymethyltransferase	3.6e-149	495.3	r__Duplodnaviria;k__Heunggongvirae;p__Uroviricota;c__Caudoviricetes;o__Unknown;f__Unknown;g__Unknown	/	/	/	/	/	/
Cont_317_22920bp	Cont_317_22920bp_gene-3	Marine water	Gregory et al., 2019	22920	22920	0	24	10	1	viral	22920_end	1-22920_end	1-24_end	K00600	glyA, SHMT; glycine hydroxymethyltransferase [EC:2.1.2.1]	2.5e-174	580.3	0.03	PF00464.19	Serine hydroxymethyltransferase	4.5e-150	498.3	Unknown	1	13	yes	GCF_000797465.1	d__Bacteria;p__Bacteroidota;c__Bacteroidia;o__Flavobacteriales;f__Flavobacteriaceae;g__Psychroserpens	90.5
Cont_173_22935bp	Cont_173_22935bp_gene-5	Marine water	Gregory et al., 2019	22935	22935	0	33	14	0	viral	22935_end	1-22935_end	1-33_end	K00600	glyA, SHMT; glycine hydroxymethyltransferase [EC:2.1.2.1]	3.3e-173	576.3	0.03	PF00464.19	Serine hydroxymethyltransferase	2.2e-151	502.3	Unknown	/	/	/	/	/	/
Cont_270_22974bp	Cont_270_22974bp_gene-3	Marine water	Gregory et al., 2019	22974	22974	0	34	14	0	viral	22974_end	1-22974_end	1-34_end	K00600	glyA, SHMT; glycine hydroxymethyltransferase [EC:2.1.2.1]	3.2e-175	583.2	0.03	PF00464.19	Serine hydroxymethyltransferase	1.4e-151	503.2	Unknown	/	/	/	/	/	/
Cont_236_23257bp	Cont_236_23257bp_gene-21	Marine water	Gregory et al., 2019	23257	23257	0	33	10	1	viral	23257_end	1-23257_end	1-33_end	K00600	glyA, SHMT; glycine hydroxymethyltransferase [EC:2.1.2.1]	7.3e-172	572.1	0.03	PF00464.19	Serine hydroxymethyltransferase	2.8e-150	498.9	Unknown	/	/	/	/	/	/
Cont_244_23285bp	Cont_244_23285bp_gene-15	Marine water	Gregory et al., 2019	23285	23285	0	33	10	0	viral	23285_end	1-23285_end	1-33_end	K00600	glyA, SHMT; glycine hydroxymethyltransferase [EC:2.1.2.1]	9.1e-178	591.5	0.03	PF00464.19	Serine hydroxymethyltransferase	5.3e-153	507.7	r__Duplodnaviria;k__Heunggongvirae;p__Uroviricota;c__Caudoviricetes;o__Unknown;f__Demerecviridae;g__Unknown	1	5	yes	GCF_009856525.1	d__Bacteria;p__Proteobacteria;c__Alphaproteobacteria;o__Rickettsiales;f__Anaplasmataceae;g__Neorickettsia	90.8
Cont_26_24063bp	Cont_26_24063bp_gene-23	Marine water	Gregory et al., 2019	24063	23407	656	37	11	1	viral,host	23407,656_end	1-23407,23408-24063_end	1-35,36-37_end	K00600	glyA, SHMT; glycine hydroxymethyltransferase [EC:2.1.2.1]	2.7e-169	563.6	0.03	PF00464.19	Serine hydroxymethyltransferase	2.1e-150	499.3	Unknown	/	/	/	/	/	/
Cont_44_24087bp	Cont_44_24087bp_gene-29	Marine water	Gregory et al., 2019	24087	24087	0	39	2	2	viral	24087_end	1-24087_end	1-39_end	K00600	glyA, SHMT; glycine hydroxymethyltransferase [EC:2.1.2.1]	5.3e-173	575.9	0.03	PF00464.19	Serine hydroxymethyltransferase	4e-153	508.3	Unknown	2	13	yes	GCA_014384505.1	d__Bacteria;p__Bacteroidota;c__Bacteroidia;o__Flavobacteriales;f__BACL11;g__UWMA-0277	91.7
Cont_95_24497bp	Cont_95_24497bp_gene-21	Marine water	Gregory et al., 2019	24497	24497	0	46	2	2	viral	24497_end	1-24497_end	1-46_end	K00600	glyA, SHMT; glycine hydroxymethyltransferase [EC:2.1.2.1]	1.1e-173	577.9	0.03	PF00464.19	Serine hydroxymethyltransferase	1.3e-154	512.9	Unknown	/	/	/	/	/	/
Cont_127_24510bp	Cont_127_24510bp_gene-51	Marine water	Gregory et al., 2019	24510	24510	0	55	13	0	viral	24510_end	1-24510_end	1-55_end	K00600	glyA, SHMT; glycine hydroxymethyltransferase [EC:2.1.2.1]	5.3e-171	569	0.03	PF00464.19	Serine hydroxymethyltransferase	6.5e-148	490.9	Unknown	2	35	yes	GCF_000153745.1	d__Bacteria;p__Proteobacteria;c__Alphaproteobacteria;o__Rhodobacterales;f__Rhodobacteraceae;g__Amylibacter	93.8
Cont_195_24783bp	Cont_195_24783bp_gene-16	Marine water	Gregory et al., 2019	24783	24783	0	42	4	1	viral	24783_end	1-24783_end	1-42_end	K00600	glyA, SHMT; glycine hydroxymethyltransferase [EC:2.1.2.1]	3.6e-174	579.5	0.03	PF00464.19	Serine hydroxymethyltransferase	1.3e-154	513	Unknown	1	12	yes	GCA_002335865.1	d__Bacteria;p__Bacteroidota;c__Bacteroidia;o__Chitinophagales;f__Saprospiraceae;g__UBA1994	95
Cont_343_25228bp	Cont_343_25228bp_gene-5	Marine water	Gregory et al., 2019	25228	25228	0	33	23	1	viral	25228_end	1-25228_end	1-33_end	K00600	glyA, SHMT; glycine hydroxymethyltransferase [EC:2.1.2.1]	2.6e-168	560.3	0.03	PF00464.19	Serine hydroxymethyltransferase	2.5e-147	489.2	r__Duplodnaviria;k__Heunggongvirae;p__Uroviricota;c__Caudoviricetes;o__Unknown;f__Unknown;g__Unknown	/	/	/	/	/	/
Cont_251_25428bp	Cont_251_25428bp_gene-11	Marine water	Gregory et al., 2019	25428	23972	1456	31	18	3	viral,host	23972,1456_end	1-23972,23973-25428_end	1-28,29-31_end	K00600	glyA, SHMT; glycine hydroxymethyltransferase [EC:2.1.2.1]	6.9e-173	575.5	0.03	PF00464.19	Serine hydroxymethyltransferase	8.4e-152	503.9	r__Duplodnaviria;k__Heunggongvirae;p__Uroviricota;c__Caudoviricetes;o__Unknown;f__Unknown;g__Unknown	/	/	/	/	/	/
Cont_339_25511bp	Cont_339_25511bp_gene-13	Marine water	Gregory et al., 2019	25511	25511	0	44	12	2	viral	25511_end	1-25511_end	1-44_end	K00600	glyA, SHMT; glycine hydroxymethyltransferase [EC:2.1.2.1]	1.5e-167	558	0.03	PF00464.19	Serine hydroxymethyltransferase	1.8e-147	489.8	r__Duplodnaviria;k__Heunggongvirae;p__Uroviricota;c__Caudoviricetes;o__Unknown;f__Unknown;g__Unknown	1	9	yes	GCA_002689565.1	d__Archaea;p__Thermoplasmatota;c__Poseidoniia_A;o__Poseidoniales;f__Poseidoniaceae;g__MGIIa-K1	91.1
Cont_172_25845bp	Cont_172_25845bp_gene-33	Marine water	Gregory et al., 2019	25845	25845	0	48	16	0	viral	25845_end	1-25845_end	1-48_end	K00600	glyA, SHMT; glycine hydroxymethyltransferase [EC:2.1.2.1]	7.6e-171	568.5	0.03	PF00464.19	Serine hydroxymethyltransferase	4.8e-150	497.9	Unknown	/	/	/	/	/	/
Cont_152_25848bp	Cont_152_25848bp_gene-49	Marine water	Gregory et al., 2019	25848	21693	4155	53	6	1	host,viral	4155,21693_end	1-4155,4156-25848_end	1-3,4-53_end	K00600	glyA, SHMT; glycine hydroxymethyltransferase [EC:2.1.2.1]	1.9e-158	527.7	0.03	PF00464.19	Serine hydroxymethyltransferase	3.3e-138	459.2	r__Duplodnaviria;k__Heunggongvirae;p__Uroviricota;c__Caudoviricetes;o__Unknown;f__Unknown;g__Unknown	/	/	/	/	/	/
Cont_338_26403bp	Cont_338_26403bp_gene-25	Marine water	Gregory et al., 2019	26403	26403	0	32	15	2	viral	26403_end	1-26403_end	1-32_end	K00600	glyA, SHMT; glycine hydroxymethyltransferase [EC:2.1.2.1]	2.5e-175	583.6	0.03	PF00464.19	Serine hydroxymethyltransferase	1.9e-154	512.6	Unknown	/	/	/	/	/	/
Cont_281_26790bp	Cont_281_26790bp_gene-32	Marine water	Gregory et al., 2019	26790	26790	0	36	14	2	viral	26790_end	1-26790_end	1-36_end	K00600	glyA, SHMT; glycine hydroxymethyltransferase [EC:2.1.2.1]	7.1e-173	575.2	0.03	PF00464.19	Serine hydroxymethyltransferase	9.6e-149	493.6	Unknown	/	/	/	/	/	/
Cont_183_26970bp	Cont_183_26970bp_gene-11	Marine water	Gregory et al., 2019	26970	26970	0	27	7	0	viral	26970_end	1-26970_end	1-27_end	K00600	glyA, SHMT; glycine hydroxymethyltransferase [EC:2.1.2.1]	1.8e-175	583.9	0.03	PF00464.19	Serine hydroxymethyltransferase	7.9e-156	517	r__Duplodnaviria;k__Heunggongvirae;p__Uroviricota;c__Caudoviricetes;o__Unknown;f__Unknown;g__Unknown	1	12	yes	GCA_002335865.1	d__Bacteria;p__Bacteroidota;c__Bacteroidia;o__Chitinophagales;f__Saprospiraceae;g__UBA1994	92.2
Cont_70_27349bp	Cont_70_27349bp_gene-39	Marine water	Gregory et al., 2019	27349	27349	0	46	4	4	viral	27349_end	1-27349_end	1-46_end	K00600	glyA, SHMT; glycine hydroxymethyltransferase [EC:2.1.2.1]	8.8e-169	562.1	0.03	PF00464.19	Serine hydroxymethyltransferase	8.4e-152	504.1	r__Duplodnaviria;k__Heunggongvirae;p__Uroviricota;c__Caudoviricetes;o__Unknown;f__Unknown;g__Unknown	/	/	/	/	/	/
Cont_151_27369bp	Cont_151_27369bp_gene-36	Marine water	Gregory et al., 2019	27369	27369	0	55	20	0	viral	27369_end	1-27369_end	1-55_end	K00600	glyA, SHMT; glycine hydroxymethyltransferase [EC:2.1.2.1]	7.9e-171	568.5	0.03	PF00464.19	Serine hydroxymethyltransferase	5.1e-150	497.9	Unknown	/	/	/	/	/	/
Cont_157_27399bp	Cont_157_27399bp_gene-14	Marine water	Gregory et al., 2019	27399	27399	0	48	19	2	viral	27399_end	1-27399_end	1-48_end	K00600	glyA, SHMT; glycine hydroxymethyltransferase [EC:2.1.2.1]	1.2e-177	591.2	0.03	PF00464.19	Serine hydroxymethyltransferase	1.3e-153	509.9	Unknown	/	/	/	/	/	/
Cont_215_27434bp	Cont_215_27434bp_gene-17	Marine water	Gregory et al., 2019	27434	27434	0	46	18	2	viral	27434_end	1-27434_end	1-46_end	K00600	glyA, SHMT; glycine hydroxymethyltransferase [EC:2.1.2.1]	1.3e-166	554.7	0.03	PF00464.19	Serine hydroxymethyltransferase	1.9e-143	476.4	r__Duplodnaviria;k__Heunggongvirae;p__Uroviricota;c__Caudoviricetes;o__Unknown;f__Unknown;g__Unknown	1	9	yes	GCA_002689135.1	d__Bacteria;p__Proteobacteria;c__Gammaproteobacteria;o__Pseudomonadales;f__Porticoccaceae;g__TMED48	91.4
Cont_50_27920bp	Cont_50_27920bp_gene-34	Marine water	Gregory et al., 2019	27920	27920	0	40	15	2	viral	27920_end	1-27920_end	1-40_end	K00600	glyA, SHMT; glycine hydroxymethyltransferase [EC:2.1.2.1]	3e-176	586.6	0.03	PF00464.19	Serine hydroxymethyltransferase	3.8e-154	511.6	Unknown	/	/	/	/	/	/
Cont_69_28221bp	Cont_69_28221bp_gene-6	Marine water	Gregory et al., 2019	28221	28221	0	37	19	1	viral	28221_end	1-28221_end	1-37_end	K00600	glyA, SHMT; glycine hydroxymethyltransferase [EC:2.1.2.1]	1.1e-172	574.5	0.03	PF00464.19	Serine hydroxymethyltransferase	6.7e-150	497.4	Unknown	1	2	no	3300025667_47 (Global Earth Microbiome genome ID)	d__Bacteria;p__Patescibacteria;c__Paceibacteria;o__UBA9983_A;f__UBA2163;g__UBA2163	92.8
Cont_142_28656bp	Cont_142_28656bp_gene-3	Marine water	Gregory et al., 2019	28656	28656	0	47	13	6	viral	28656_end	1-28656_end	1-47_end	K00600	glyA, SHMT; glycine hydroxymethyltransferase [EC:2.1.2.1]	2.1e-173	577	0.03	PF00464.19	Serine hydroxymethyltransferase	2.1e-153	509	r__Duplodnaviria;k__Heunggongvirae;p__Uroviricota;c__Caudoviricetes;o__Unknown;f__Unknown;g__Unknown	/	/	/	/	/	/
Cont_136_28839bp	Cont_136_28839bp_gene-27	Marine water	Gregory et al., 2019	28839	28839	0	43	15	6	viral	28839_end	1-28839_end	1-43_end	K00600	glyA, SHMT; glycine hydroxymethyltransferase [EC:2.1.2.1]	3.3e-173	576.7	0.03	PF00464.19	Serine hydroxymethyltransferase	8.5e-151	500.8	Unknown	/	/	/	/	/	/
Cont_337_29430bp	Cont_337_29430bp_gene-45	Marine water	Gregory et al., 2019	29430	29430	0	59	3	2	viral	29430_end	1-29430_end	1-59_end	K00600	glyA, SHMT; glycine hydroxymethyltransferase [EC:2.1.2.1]	1.9e-173	577.5	0.03	PF00464.19	Serine hydroxymethyltransferase	1.2e-152	506.8	r__Duplodnaviria;k__Heunggongvirae;p__Uroviricota;c__Caudoviricetes;o__Unknown;f__Unknown;g__Unknown	/	/	/	/	/	/
Cont_167_29570bp	Cont_167_29570bp_gene-28	Marine water	Gregory et al., 2019	29570	29570	0	37	5	5	viral	29570_end	1-29570_end	1-37_end	K00600	glyA, SHMT; glycine hydroxymethyltransferase [EC:2.1.2.1]	5.5e-177	589	0.03	PF00464.19	Serine hydroxymethyltransferase	1.1e-154	513.5	Unknown	/	/	/	/	/	/
Cont_189_29585bp	Cont_189_29585bp_gene-21	Marine water	Gregory et al., 2019	29585	29585	0	46	13	4	viral	29585_end	1-29585_end	1-46_end	K00600	glyA, SHMT; glycine hydroxymethyltransferase [EC:2.1.2.1]	3.6e-177	589.7	0.03	PF00464.19	Serine hydroxymethyltransferase	1.6e-153	509.6	r__Duplodnaviria;k__Heunggongvirae;p__Uroviricota;c__Caudoviricetes;o__Unknown;f__Unknown;g__Unknown	/	/	/	/	/	/
Cont_150_29631bp	Cont_150_29631bp_gene-19	Marine water	Gregory et al., 2019	29631	29631	0	48	16	4	viral	29631_end	1-29631_end	1-48_end	K00600	glyA, SHMT; glycine hydroxymethyltransferase [EC:2.1.2.1]	1.7e-174	580.6	0.03	PF00464.19	Serine hydroxymethyltransferase	1.5e-151	502.9	r__Duplodnaviria;k__Heunggongvirae;p__Uroviricota;c__Caudoviricetes;o__Unknown;f__Unknown;g__Unknown	1	9	yes	GCA_002724735.1	d__Bacteria;p__Marinisomatota;c__Marinisomatia;o__Marinisomatales;f__TCS55;g__TMED108	93.9
Cont_351_30472bp	Cont_351_30472bp_gene-34	Marine water	Gregory et al., 2019	30472	30472	0	35	21	2	viral	30472_end	1-30472_end	1-35_end	K00600	glyA, SHMT; glycine hydroxymethyltransferase [EC:2.1.2.1]	2e-175	583.6	0.03	PF00464.19	Serine hydroxymethyltransferase	1.6e-154	512.6	Unknown	/	/	/	/	/	/
Cont_15_31726bp	Cont_15_31726bp_gene-27	Marine water	Gregory et al., 2019	31726	31726	0	41	25	3	viral	31726_end	1-31726_end	1-41_end	K00600	glyA, SHMT; glycine hydroxymethyltransferase [EC:2.1.2.1]	2.8e-173	576.8	0.03	PF00464.19	Serine hydroxymethyltransferase	4.6e-150	498.2	Unknown	1	10	no	GCA_002730655.1	d__Bacteria;p__Bacteroidota;c__Rhodothermia;o__Balneolales;f__Balneolaceae;g__UBA1275	91.5
Cont_75_32346bp	Cont_75_32346bp_gene-18	Marine water	Gregory et al., 2019	32346	32346	0	56	21	1	viral	32346_end	1-32346_end	1-56_end	K00600	glyA, SHMT; glycine hydroxymethyltransferase [EC:2.1.2.1]	7.7e-172	571.7	0.03	PF00464.19	Serine hydroxymethyltransferase	6.9e-150	497.3	Unknown	1	32	yes	GCF_900197625.1	d__Bacteria;p__Proteobacteria;c__Alphaproteobacteria;o__Rhodobacterales;f__Rhodobacteraceae;g__Amylibacter	92.4
Cont_350_33041bp	Cont_350_33041bp_gene-37	Marine water	Gregory et al., 2019	33041	33041	0	61	12	4	viral	33041_end	1-33041_end	1-61_end	K00600	glyA, SHMT; glycine hydroxymethyltransferase [EC:2.1.2.1]	2.6e-176	586.8	0.03	PF00464.19	Serine hydroxymethyltransferase	3.1e-154	512	r__Duplodnaviria;k__Heunggongvirae;p__Uroviricota;c__Caudoviricetes;o__Unknown;f__Unknown;g__Unknown	1	15	yes	GCA_002292105.1	d__Bacteria;p__Bacteroidota;c__Bacteroidia;o__NS11-12g;f__UBA9320;g__UBA987	93
[truncated: 623 more rows]

## Sheet: Data 5
Supplementary Data 5. Representative contigs of the 24 AMGs involved in the methane metabolism pathway (MMP). For each of the 24 AMGs, one viral contig was selected for the summary in this table, and for illustrating their genome maps in Supplementary Fig. S2.
[truncated: 26 more rows]

## Sheet: Data 6
Supplementary Data 6. Taxonomic assignments and viral cluster summary for viruses encoding MM AMGs. Viruses from IMG/VR and NCBI RefSeq databases, as well as the 389 ≥10kb viral contigs encoding MM AMGs, were included for taxonomic analysis. 149 of the 389 viral contigs formed viral clusters with 1,573 viruses from the databases and all belonged to class Caudoviricetes of phylum Uroviricota, exce…
[truncated: 2,487 more rows]

[truncated: 10 more sheets: Data 7, Data 8, Data 9, Data 10, Data 11, Data 12, Data 13, Data 14, Data 15, Data 16]
