# Supplementary material for: Viral potential to modulate microbial methane metabolism varies by habitat
Source: Nat Commun. 2024 Feb 29;15:1857. doi: 10.1038/s41467-024-46109-x (PMC10904782; doi:10.1038/s41467-024-46109-x)
Supplement: Supplementary file 6 — Source Data [file 41467_2024_46109_MOESM6_ESM.xlsx]

## Sheet: Fig. 3C
Fig. 3C. Bray Curtis distance matrix of viral communities generated by the relative abunances of VLS vOTUs in Supplementary Table S11.
	S50_B	S50_V	S100_B	S100_V	S225_B	S225_V	M50_V	M100_B	M100_V	M225_B	M225_V
S50_B	0	0.965073	0.587312	0.990612	0.742228	0.999411	1	0.988486	1	0.913747	1
S50_V	0.965073	0	0.972005	0.591535	0.995393	0.969047	1	1	1	1	1
S100_B	0.587312	0.972005	0	0.976576	0.851636	0.982932	1	0.995509	1	0.97343	1
S100_V	0.990612	0.591535	0.976576	0	0.998336	0.979075	1	1	1	1	1
S225_B	0.742228	0.995393	0.851636	0.998336	0	0.986662	0.999621	0.970117	0.999315	0.794218	1
S225_V	0.999411	0.969047	0.982932	0.979075	0.986662	0	1	1	1	1	1
M50_V	1	1	1	1	0.999621	1	0	0.998186	0.809438	0.999201	0.941583
M100_B	0.988486	1	0.995509	1	0.970117	1	0.998186	0	0.997248	0.932572	0.999398
M100_V	1	1	1	1	0.999315	1	0.809438	0.997248	0	0.994721	0.957447
M225_B	0.913747	1	0.97343	1	0.794218	1	0.999201	0.932572	0.994721	0	0.986736
M225_V	1	1	1	1	1	1	0.941583	0.999398	0.957447	0.986736	0

## Sheet: Fig. 4B
Fig. 4B. Relative abundances of the two most abundant VLS microbial phyla (Thermoproteota and Chloroflexita) and their predicted viruses. The Sample M50 failed for sequencing (See Supplementary Table S8).
	Thermoproteota (microbe)	Thermoproteota (virus)	Chloroflexota (microbe)	Chloroflexota (virus)
Sample1 (M100)	18.8703	9.90991	29.3702	21.8147
Sample2 (M225)	24.4252	4.78834	28.9678	22.6926
Sample3 (S100)	12.7155	21.314	18.8305	23.1474
Sample4 (S100)	41.3635	51.1679	17.9046	2.5536
Sample5 (S50)	26.1892	19.4631	22.6183	32.3106

## Sheet: Fig. S8
Supplementary Fig. S8. Bray Curtis distance matrix of microbial communities generated by the relative abunances of VLS MAG populations in Supplementary Table S10.
	M100_M	M225_M	S100_M	S225_M	S50_M
M100_M	0	0.245163	0.745789	0.597366	0.78063
M225_M	0.245163	0	0.793605	0.594039	0.822183
S100_M	0.745789	0.793605	0	0.648238	0.44658
S225_M	0.597366	0.594039	0.648238	0	0.673955
S50_M	0.78063	0.822183	0.44658	0.673955	0
